# Supplementary material for: Deciphering clonality in aneuploid breast tumors using SNP array and sequencing data
Source: Genome Biol. 2014 Oct 1;15(9):470. doi: 10.1186/s13059-014-0470-7 (PMC4220069; doi:10.1186/s13059-014-0470-7)
Supplement: Additional file 1 — Sample 5 preprocessed segment array CNs. [file 13059_2014_470_MOESM1_ESM.csv]

Chromosome	Start.bp	End.bp	n_probes	length	a1	a2	tot	W
1	564621	14275183	3368	13710562	0.735700649485802	1.18724989316337	1.92295054264917	0.00500020510394464
1	14275579	16142960	770	1867381	0.844509690926179	1.15382362982151	1.99833332074769	0.000681028830707979
1	16201502	22986738	2147	6785236	0.719375286363294	1.21108862855957	1.93046391492287	0.00247455732877098
1	22989698	97353641	21146	74363943	0.755208569044239	1.14889073709432	1.90409930613856	0.0271203301030292
1	97374418	121291080	6684	23916662	0.756706930002725	1.2326496735081	1.98935660351082	0.00872234233736873
1	143982530	148916177	449	4933647	0.904640363038582	1.17962408512405	2.08426444816263	0.00179928779801012
1	149040066	152144018	410	3103952	0.950373813034653	0.95037382336997	1.90074763640462	0.00113200295019265
1	152145556	165905584	4600	13760028	0.881568858246754	1.17123766312456	2.05280652137132	0.00501824522116753
1	165908358	191890851	7859	25982493	0.863699902471729	1.31935889706072	2.18305879953245	0.00947574534959295
1	191896753	192203048	60	306295	0.0792846568313784	1.54495580556055	1.62424046239193	0.000111704963101638
1	192211842	196771125	1208	4559283	0.859082997286048	1.30942472968095	2.168507726967	0.00166275825359515
1	196823613	196901753	25	78140	0.374734581080041	1.06482169867661	1.43955627975665	2.84974479399338e-05
1	196916359	225578019	9470	28661660	0.837814745797858	1.36008731060023	2.19790205639809	0.010452830352215
1	225580138	249198692	8242	23618554	0.86794960915191	1.2234405112064	2.09139012035831	0.00861362315115836
2	15703	66536709	22686	66521006	0.981698946702029	0.981698963429068	1.9633979101311	0.0242600320629258
2	66539522	78654537	3634	12115015	1.03414333971411	1.03414336241659	2.0682867021307	0.00441831340227818
2	78657154	79735130	419	1077976	0.94770992778795	1.29766904581109	2.24537897359904	0.000393134949328104
2	79750591	97076642	2235	17326051	1.04024888876461	1.04254588952751	2.08279477829212	0.00631876422289656
2	97106451	99865548	374	2759097	1.02065359187208	1.37941754989437	2.40007114176645	0.00100623525875003
2	99873658	109065919	2837	9192261	0.959717389817459	1.13786945738531	2.09758684720277	0.00335239287557952
2	109095636	113355320	773	4259684	0.732820935696746	1.199184430922	1.93200536661875	0.00155349530369297
2	113358282	114594099	406	1235817	0.993100396262835	1.10284139790331	2.09594179416614	0.000450699137711609
2	114601242	121667962	2032	7066720	1.04469983662791	1.26238210206232	2.30708193869023	0.00257721378687086
2	121668468	138404751	4796	16736283	0.723008958926388	1.1877158310456	1.91072478997199	0.00610367741874198
2	138412985	138565931	46	152946	0.980939102796267	1.25333384000044	2.23427294279671	5.5778995042502e-05
2	138588235	158606144	5026	20017909	0.728650192939902	1.19510893752314	1.92375913046304	0.00730047759910202
2	158621356	159393641	233	772285	0.668528666804148	1.44843020779505	2.1169588745992	0.000281650263402761
2	159414979	243048760	23122	83633781	0.719372183605753	1.20268331462619	1.92205549823194	0.0305010151019621
3	66866	218663	98	151797	0.0286041172876765	1.92317054567942	1.9517746629671	5.53599578313044e-05
3	235605	41133421	14787	40897816	0.639168437418062	1.29153257663712	1.93070101405518	0.0149153235515356
3	41137672	41398123	104	260451	0.617157705268424	1.53948546653782	2.15664317180625	9.49857795418952e-05
3	41406328	90283951	13863	48877623	0.63930490304512	1.28277153050594	1.92207643355106	0.0178255377126978
3	93543006	101072258	1565	7529252	1.04255653221985	1.14926463492031	2.19182116714017	0.00274589796386796
3	101106527	115082539	3497	13976012	0.876888203489932	1.17480806938192	2.05169627287185	0.00509701400534796
3	115097587	149855047	9665	34757460	0.819503952053594	1.39080956747378	2.21031351952737	0.0126759522251642
3	149858650	197833758	12530	47975108	0.834955179070015	1.33554671235706	2.17050189142707	0.0174963929183862
4	45410	34129813	10855	34084403	0.92861067212704	0.932853960062996	1.86146463219004	0.0124304901466115
4	34139726	34765697	141	625971	0	2.25057741922292	2.25057741922292	0.000228289940931767
4	34841364	49584109	3980	14742745	0.959070603830939	0.959070867236245	1.91814147106718	0.0053766394692759
4	52696792	56667225	1117	3970433	1.12850751206097	1.18783693721797	2.31634444927894	0.00144800624157275
4	56668431	57603682	248	935251	0.811612125348795	1.17199543493718	1.98360756028597	0.000341083525508971
4	57608969	58946358	541	1337389	0.796140698845638	1.35108693172045	2.14722763056608	0.000487742173060405
4	58946946	89649491	8042	30702545	0.790357628315061	1.22002161684892	2.01037924516398	0.0111971356253004
4	89667591	178801018	22401	89133427	0.654221723754621	1.24732374379912	1.90154546755374	0.0325067212137239
4	178804985	190921709	4184	12116724	0.653560555386764	1.15403263742259	1.80759319280936	0.00441893666998395
5	36344	10832104	4876	10795760	0.958197507656942	0.962361963893642	1.92055947155058	0.003937184650269
5	10832271	12017265	532	1184994	0.813258634944756	1.46480452926082	2.27806316420558	0.000432164126236676
5	12026663	14738102	819	2711439	0.495995134947793	3.49947383063604	3.99546896558383	0.000988854514266778
5	14745268	34391455	5164	19646187	0.972124658719568	0.972124730153377	1.94424938887294	0.00716491158498469
5	34392449	35305580	337	913131	0.872821781333998	1.26637042919509	2.13919221052908	0.000333016420973121
5	35312680	46383335	2687	11070655	0.965493590494572	0.986073341779611	1.95156693227418	0.00403743811778177
5	49560859	51987238	458	2426379	0.674225133624873	1.12645152196491	1.80067665558978	0.000884893898580094
5	51987664	52583641	278	595977	0.619976766469624	1.36693414140685	1.98691090787648	0.000217351209763219
5	52596390	58923849	2134	6327459	0.75787428818889	1.02106999555114	1.77894428374003	0.00230760728749124
5	58935530	100799312	10253	41863782	0.703717184853247	1.03916039552765	1.74287758038089	0.0152676087549749
5	100799737	102773926	436	1974189	0.773145050348075	1.18075897792258	1.95390402827066	0.000719981421181084
5	102780544	103849453	266	1068909	1.02184641379621	1.27527241317926	2.29711882697547	0.000389828238802491
5	103878652	106259226	442	2380574	0.71782497258875	1.15492909597484	1.87275406856359	0.000868188938215509
5	106260621	107348043	447	1087422	0.940669330691326	1.08706317408171	2.02773250477304	0.000396579880134869
5	107349092	109136218	456	1787126	0.801915325981845	1.05223173696027	1.85414706294211	0.000651760047953699
5	109138043	110456263	339	1318220	0.961482946372235	1.1020631517623	2.06354609813454	0.000480751290291521
5	110456704	141034245	8937	30577541	0.673797352219051	1.11066240477931	1.78445975699836	0.0111515470025427
5	141035880	180692833	13324	39656953	0.650601084807961	1.19472053084124	1.8453216156492	0.0144627841511889
6	203249	3327407	1375	3124158	0.625795634096055	1.33082525492053	1.95662088901659	0.00113937202407381
6	3331400	5403896	984	2072496	0.896243382701918	1.27355197511785	2.16979535781977	0.000755833719807026
6	5403926	7817433	1212	2413507	1.15961971075719	1.17666938689493	2.33628909765212	0.000880199514783283
6	7819895	10478442	998	2658547	0.885185670727158	1.29462637923124	2.17981204995839	0.00096956494405384
6	10481907	13877123	1349	3395216	0.611426456380984	1.36226658435719	1.97369304073817	0.00123822614800141
6	13897986	14558920	231	660934	1.1143011959858	1.77761751424359	2.89191871022939	0.000241040853042388
6	14560514	15590685	385	1030171	1.20845068934091	1.37865332928714	2.58710401862805	0.000375700594340024
6	15593240	16047734	197	454494	1.49435259689095	1.53951850395805	3.03387110084901	0.000165752740005276
6	16056026	17572680	574	1516654	0.979383219877579	1.7913518842993	2.77073510417688	0.000553119636650785
6	17574529	18072866	110	498337	1.17572507368161	1.17588647596295	2.35161154964455	0.000181742164244213
6	18080251	24873314	2502	6793063	1.15178384079617	1.50662844376288	2.65841228455905	0.00247741181463003
6	24881498	25247813	154	366315	0.76132144397263	1.592655307191	2.35397675116363	0.000133594095752711
6	25248475	25928376	274	679901	0.721337019157179	1.94931182904041	2.67064884819758	0.000247958066954299
6	25936402	26629404	195	693002	0.79848589797351	1.51749580096632	2.31598169893983	0.0002527359664355
6	26641172	29098369	433	2457197	0.904048421902209	1.16027997767776	2.06432839957997	0.000896133140333522
6	29106468	32059867	1220	2953399	1.04686794782642	1.32059656398492	2.36746451181134	0.00107709667581715
6	32066765	32965942	393	899177	0.582205039690385	1.5162692959293	2.09847433561968	0.000327927434684999
6	32967741	35028791	592	2061050	0.685880962626627	1.00922383169057	1.69510479431719	0.000751659394376766
6	35033854	40523431	1876	5489577	0.901125121791859	1.17282124705458	2.07394636884644	0.00200203397452979
6	40527634	44551487	1168	4023853	0.829043608731815	1.41064765052605	2.23969125925786	0.0014674883719663
6	44562107	44900253	118	338146	0.712849652006091	1.79071213696415	2.50356178897024	0.000123320937178101
6	44921320	47029819	656	2108499	0.963504210123385	0.991248887031901	1.95475309715529	0.000768963917121863
6	47040895	47205983	79	165088	0	2.33473101069491	2.33473101069491	6.02071498017377e-05
6	47207081	54575573	2134	7368492	0.990897778497552	0.995449333521574	1.98634711201913	0.00268726922403146
6	54575808	67038046	1888	12462238	0.941681167549505	1.24273639576736	2.18441756331687	0.00454494469695501
6	67043235	71724599	1335	4681364	0.97878767986827	1.12650685864891	2.10529453851718	0.00170728086611057
6	71726539	103886531	8641	32159992	0.980579080287569	0.980579142020625	1.96115822230819	0.0117286626282146
6	103893670	145630852	11718	41737182	0.902055151011536	1.19429902037388	2.09635417138542	0.0152214380753077
6	145633904	148644731	866	3010827	1.02514432417682	1.14487792036661	2.17002224454343	0.00109804051303618
6	148659644	170918031	8187	22258387	0.871268076090659	1.17305989330027	2.04432796939093	0.00811757390273098
7	43259	62190868	19566	62147609	0.966518749746924	0.966520692929284	1.93303944267621	0.0226650659338221
7	62385673	64267044	272	1881371	0.870844135794824	0.90636042866461	1.77720456445943	0.000686130946099323
7	64284433	66110728	174	1826295	0.878691541378049	1.51599404132764	2.39468558270569	0.000666044876957529
7	66113824	67387398	277	1273574	0.850311302490667	1.22680323140864	2.07711453389931	0.000464469014111252
7	67399606	67552634	45	153028	0	4.08053673290439	4.08053673290439	5.58089002220653e-05
7	67556056	68673096	403	1117040	0.791428200715313	1.5042518610538	2.29568006176912	0.0004073814851142
7	68684145	69147703	91	463558	0.844507316030081	1.00888154174954	1.85338885777962	0.000169058356438953
7	69157267	69728142	85	570875	0.620037041696386	3.09430745505065	3.71434449674703	0.000208196577843738
7	69765505	78303886	1728	8538381	0.683767370197773	1.01315118488718	1.69691855508495	0.0031139245973742
7	78307044	78708536	150	401492	0.606189468956664	3.32340368436424	3.92959315332091	0.000146423053088046
7	78711173	79047390	99	336217	0	3.3884184917787	3.3884184917787	0.000122617436063741
7	79055847	80146226	274	1090379	0.657211185072062	2.27064610681776	2.92785729188983	0.000397658290085706
7	80150131	80428490	104	278359	0.603313085818372	2.89958457997973	3.5028976657981	0.000101516779000666
7	80445946	80598789	45	152843	0.842652110095274	1.84546302545316	2.68811513554844	5.57414312193921e-05
7	80606705	89936504	2429	9329799	0.68081543786118	1.06860599888138	1.74942143674256	0.00340255261444262
7	89941068	90763408	239	822340	0.65036361276385	2.9129746001952	3.56333821295905	0.000299905187342272
7	90764257	91017455	98	253198	0.752022035128697	2.37292621758847	3.12494825271717	9.2340629939792e-05
7	91017677	92480884	244	1463207	4.30971502929367e-08	4.83306203238109	4.83306207547824	0.000533627659429827
7	92495846	93998220	356	1502374	0.686080793997276	2.90171891808459	3.58779971208187	0.000547911759039033
7	93998730	94683772	136	685042	0.710058464655512	2.27045782257046	2.98051628722597	0.000249832975833992
7	94695012	96127355	412	1432343	0.812280071066874	1.8933909350007	2.70567100606758	0.000522371641600058
7	96129970	100669857	796	4539887	0.710817961623404	2.22816106105098	2.93897902267438	0.0016556845845365
7	100693849	110745793	2680	10051944	0.667738958030095	1.08225541177579	1.74999436980589	0.00366591695463437
7	110749763	127600378	3694	16850615	0.636859651665566	1.32337686397367	1.96023651563924	0.00614537399178867
7	127617772	129776182	433	2158410	0.914771495934327	2.24451353810909	3.15928503404342	0.000787166324648483
7	129788624	131183218	323	1394594	0.884364492164943	1.27713143793387	2.16149593009882	0.00050860468277891
7	131190696	135775848	1550	4585152	0.637092154158533	1.35612760260261	1.99321975676114	0.00167219260835274
7	135787585	136135684	133	348099	0.919140897203722	2.4435275237599	3.36266842096363	0.000126950769521922
7	136140594	159119220	6618	22978626	0.613597267651444	1.34259404649997	1.95619131415141	0.00838024312984654
8	161222	38782627	16392	38621405	0.693410167572148	1.01121044974962	1.70462061732177	0.0140851225794036
8	38799057	39722457	128	923400	0.799667984176676	2.09132669188888	2.89099467606556	0.000336761497667454
8	39751406	39933924	86	182518	0	3.7974703598152	3.7974703598152	6.65638239454931e-05
8	39942372	40063965	69	121593	0.896053420084384	1.63760867911648	2.53366209920086	4.43446402272891e-05
8	40064187	40176067	44	111880	0	3.32332576882275	3.32332576882275	4.08023352382876e-05
8	40176490	40580638	200	404148	0.323800582140386	4.22669489167308	4.55049547381347	0.000147391689148046
8	40586675	41413018	247	826343	0.771006135482814	0.98297438700964	1.75398052249245	0.000301365070681196
8	41418135	95191507	12253	53773372	0.886273299343069	1.25639706338091	2.14267036272398	0.0196110042119874
8	95193235	101989179	1801	6795944	0.964649801073665	1.23301388982976	2.19766369090343	0.00247846250758517
8	102001227	112291494	2782	10290267	0.923082107734102	1.43446859875731	2.35755070649142	0.00375283271206192
8	112300281	135505933	7753	23205652	0.828442538870142	1.43490850207712	2.26335104094726	0.00846303890174328
8	135507060	136994952	582	1487892	0.783174954452341	1.58338509533303	2.36656004978537	0.000542630212570309
8	136999297	146293414	2822	9294117	0.843396079395182	1.4310703458972	2.27446642529239	0.00338953948496485
9	37747	9848393	5180	9810646	0.649282540696693	1.25173444512594	1.90101698582263	0.00357791622270437
9	9849056	11905556	845	2056500	0.608722294117413	1.48582550121708	2.0945477953345	0.000750000021608316
9	11913220	12126326	64	213106	0.216934188970987	0.838116700971087	1.05505088994207	7.77191853172194e-05
9	12127088	14137102	822	2010014	0.59455259410124	1.47836671268784	2.07291930678908	0.000733046702374431
9	14139828	70987821	8884	56847993	0.645390016616047	1.25965511326784	1.90504512988388	0.0207323102253291
9	71006118	82004436	3767	10998318	0.781833336606656	0.992380433158072	1.77421376976473	0.00401105700834191
9	82004814	141071475	19042	59066661	0.966554024247812	0.97651938119733	1.94307340544514	0.0215414524805889
10	104427	9891498	4631	9787071	0.82206413775085	1.19514223618485	2.0172063739357	0.00356931848357993
10	9900995	33465037	8885	23564042	0.917645150821356	0.917645211902141	1.8352903627235	0.00859374277130039
10	33466043	35143158	630	1677115	0.840165837418188	1.20717331716094	2.04733915457913	0.000611639331991068
10	35148739	36453926	344	1305187	0.742735277046128	1.55898543291017	2.3017207099563	0.000475998190227519
10	36466891	37147559	242	680668	0.798002334076749	1.17892037009265	1.9769227041694	0.000248237789792409
10	37147999	50798560	2329	13650561	1.0273224221846	1.11769038505542	2.14501280724002	0.00497832290054249
10	50801342	59715713	2748	8914371	0.885154933327266	1.17971855965457	2.06487349298184	0.00325104713961806
10	59716620	85491740	8241	25775120	0.954018085789088	1.16360571035482	2.11762379614391	0.00940011697396398
10	85509196	93568680	2609	8059484	1.11058356518047	1.11081015622783	2.22139372140831	0.00293927214887035
10	93587732	94138273	67	550541	0.62761395949096	1.31387054865521	1.94148450814617	0.000200780822706668
10	94142587	95037324	199	894737	1.09210503113444	1.09210506559672	2.18421009673116	0.000326308178620841
10	95042201	101934936	2112	6892735	0.631262478469786	1.27935232450251	1.91061480297229	0.0025137619250865
10	101938872	103169872	309	1231000	1.09201310479127	1.12426624072983	2.21627934552109	0.000448942390760922
10	103176449	122128453	6182	18952004	0.638822654413728	1.25875747091369	1.89758012532742	0.00691174491102401
10	122128960	125446938	1502	3317978	0.623905961798971	1.35551541161096	1.97942137340993	0.00121005765703667
10	125448745	135434551	3892	9985806	0.638914486344482	1.23152675670931	1.87044124305379	0.00364179660383003
11	198510	24506826	8904	24308316	0.948333734402321	0.948333853774918	1.89666758817724	0.0088651774983038
11	24511240	32453622	2310	7942382	0.905130027438761	1.19540459096334	2.1005346184021	0.00289656536427012
11	32454262	35378069	1058	2923807	0.84928848156098	1.38934233543511	2.23863081699609	0.00106630455296793
11	35380789	39394070	1305	4013281	0.908753159720016	1.19424688464633	2.10300004436635	0.0014636327919865
11	39399236	58132996	3802	18733760	0.898587161789337	1.11526712044155	2.01385428223088	0.00683215191091904
11	58150796	65088498	1523	6937702	0.945784404022269	0.945784418746814	1.89156882276908	0.00253016126910384
11	65090727	66005255	160	914528	0.837890230686515	1.19978178585592	2.03767201654243	0.000333525903117632
11	66061233	68975285	430	2914052	0.673157479620614	1.9021632179819	2.57532069760252	0.00106274693069183
11	68984834	70399859	401	1415025	0.576398452460261	2.56924241725083	3.14564086971109	0.000516055813555219
11	70403211	99208109	8834	28804898	0.955095143542545	0.955095244899545	1.91019038844209	0.0105050688657551
11	99219917	100244165	389	1024248	0.891594319730118	1.20323548692031	2.09482980665043	0.000373540492162545
11	100271469	134944770	12389	34673301	0.945270185655065	0.945270185818103	1.89054037147317	0.0126452596641049
12	161382	4498114	1537	4336732	1.07807864103049	1.07807867173318	2.15615731276366	0.00158159450216848
12	4500608	22318014	5629	17817406	1.11890784063964	1.11890785987227	2.23781570051191	0.00649796007051016
12	22335870	34835837	4229	12499967	1.08825020749146	1.09717580157404	2.18542600906551	0.00455870436182992
12	37857751	62617630	6300	24759879	0.99915957961761	0.999159581179286	1.9983191607969	0.00902986131048835
12	62627806	133777645	21761	71149839	0.947907025921762	0.950352859935241	1.898259885857	0.025948155014553
13	19045720	29815765	3952	10770045	0.96464847924471	0.964648500334405	1.92929697957911	0.00392780645889741
13	29815787	29895146	48	79359	0.860218802908356	1.54696463452881	2.40718343743717	2.89420139629537e-05
13	29898058	46445084	6084	16547026	0.973346656010184	0.973346682929534	1.94669333893972	0.00603465589961262
13	46446078	91370460	12305	44924382	0.942567258163248	0.942567300403939	1.88513455856719	0.0163838013473086
13	91374565	92527179	376	1152614	0.910631522673353	1.28541453278513	2.19604605545848	0.000420355227282299
13	92537726	95610827	1098	3073101	0.921428636540461	0.921428650449018	1.84285728698948	0.00112075167342793
13	95612369	99762819	1344	4150450	0.867545536394687	1.19239865684103	2.05994419323571	0.00151365795754157
13	99763001	108257220	3580	8494219	0.911266203126372	0.935751310874677	1.84701751400105	0.00309781883469281
13	108265515	108329313	44	63798	0.872677691775893	1.42130270202803	2.29398039380392	2.3266959094854e-05
13	108330594	108741051	159	410457	0.8501082031095	0.933513654561839	1.78362185767134	0.00014969256448786
13	108747225	108814824	47	67599	0.933822005086761	1.30327472897215	2.23709673405891	2.46531735768055e-05
13	108815695	109236017	157	420322	0.864500431972712	0.958674176849694	1.82317460882241	0.000153290303468247
13	109250481	109585698	217	335217	0.89910344255094	1.18264335596478	2.08174679851572	0.000122252738751994
13	109591040	109891204	130	300164	0.749646313050357	1.60642219827725	2.35606851132761	0.000109469003883316
13	109895510	110206378	123	310868	0.761505468992956	2.06609467349122	2.82760014248418	0.000113372723908259
13	110208923	111137488	501	928565	0.527586226999582	3.08870698483687	3.61629321183646	0.000338645159282629
13	111138255	112077728	369	939473	4.70151859666146e-08	3.22758270872574	3.22758275574092	0.000342623277559168
13	112078712	112352358	145	273646	0.754524074756919	1.70905013862455	2.46357421338146	9.97979605704008e-05
13	112505755	113371938	322	866183	0.648021202397063	2.03730996796107	2.68533117035813	0.000315894611581209
13	113379930	113686025	94	306095	0.786145861859954	1.4280789375865	2.21422479944646	0.000111632023639289
13	113694840	114087601	97	392761	0.548843159984664	3.86992117215925	4.41876433214391	0.00014323888085918
13	114096891	114740938	105	644047	0.766699643535406	2.73514008900962	3.50183973254502	0.000234882209538911
13	114752802	115106996	70	354194	0.644033604545716	2.09410872347543	2.73814232802114	0.000129173599637022
14	20211644	47106175	7734	26894531	0.903314671729759	1.19498668079272	2.09830135252248	0.00980836315640434
14	47113137	55726092	2610	8612955	0.648054950266272	1.26536792317697	1.91342287344324	0.00314112153470044
14	55730404	56405479	242	675075	1.1802126930496	1.18021269360848	2.36042538665807	0.000246198037727806
14	56409931	56819754	222	409823	0.638137568615874	1.25251158540152	1.8906491540174	0.000149461346392212
14	56831820	57215694	194	383874	1.08797398650214	1.229243863463	2.31721784996514	0.000139997815849682
14	57219380	107285437	15105	50066057	0.639848902525269	1.25368049691329	1.89352939943856	0.0182589563976869
15	20071673	22588019	53	2516346	0.0130599763262811	2.38762468942474	2.40068466575102	0.000917704621626063
15	22765683	23895771	179	1130088	0.683518470545452	0.990590888956246	1.6741093595017	0.000412140055637879
15	23909515	24927773	278	1018258	0.833514195803895	1.05357794576205	1.88709214156594	0.000371355955265179
15	24929024	26416890	578	1487866	0.695469898240645	1.01504700565531	1.71051690389596	0.000542620730440203
15	26417378	27514661	377	1097283	0.62515387779969	1.28604999434087	1.91120387214056	0.000400176160326009
15	27522360	32403531	1135	4881171	0.677541759750569	1.0327565575931	1.71029831734367	0.00178014994187886
15	32404959	36363345	1388	3958386	0.640593463244208	1.26686931756893	1.90746278081314	0.00144361273305813
15	36364945	36946914	211	581969	0.883327580514991	1.22996664435975	2.11329422487474	0.000212242529820263
15	36963868	45128790	2052	8164922	0.64854543078357	1.2681965579016	1.91674198868517	0.00297772510402636
15	45135358	48522217	1047	3386859	0.846759940063255	1.20077968089025	2.04753962095351	0.00123517837256714
15	48526271	61012259	4003	12485988	0.6447686950583	1.27071626595173	1.91548496101003	0.00455360625810901
15	61013134	61987998	572	974864	0.820488085223122	1.22401058633455	2.04449867155767	0.000355530280119217
15	61988299	66531573	1258	4543274	0.625116800129437	1.26955790665793	1.89467470678737	0.00165691981433139
15	66532936	68567012	612	2034076	0.966807734662365	1.17119394826482	2.13800168292718	0.000741822049089694
15	68576114	70847081	808	2270967	0.696810398089786	1.21375585320646	1.91056625129625	0.000828215559966823
15	70854384	95346393	7163	24492009	0.89417762447542	1.17233106447784	2.06650868895326	0.0089321698415906
15	95361787	99877293	1630	4515506	1.09814712329424	1.09814715899418	2.19629428228842	0.00164679289937879
15	99880947	102400037	1002	2519090	0.895820499040949	1.18234958379329	2.07817008283424	0.000918705351049498
16	86671	34441795	10018	34355124	0.94069836121748	0.940698379081502	1.88139674029898	0.012529221367545
16	34449700	34760967	34	311267	0.670515348628038	1.85870462715516	2.52921997578319	0.000113518238135646
16	34790371	90163275	15971	55372904	0.916682013479231	1.10225512021914	2.01893713369837	0.0201943492324411
17	6689	22235650	5896	22228961	0.596048189039447	1.42098249931847	2.01703068835792	0.0081068423196355
17	25311244	26111886	160	800642	0.635057225334844	1.18434577838649	1.81940300372134	0.000291991985071979
17	26115949	26992367	107	876418	0.421596347963643	1.9720545573728	2.39365090533644	0.000319627288566942
17	27009749	31099329	569	4089580	0.609519356816536	1.26301193153662	1.87253128835316	0.00149145883217551
17	31110983	32821362	918	1710379	0.68654688686589	1.01316532329252	1.69971221015841	0.00062377062336903
17	32822378	32830470	13	8092	0.966128437434947	1.6335310657272	2.59965950316215	2.95113064665913e-06
17	32836892	34477480	480	1640588	0.702878666984334	0.966270878038933	1.66914954502327	0.000598318033284874
17	34816256	37685401	594	2869145	0.648789528786513	1.1659963171526	1.81478584593911	0.0010463694685132
17	37696235	37876767	22	180532	0.596765976093748	6.96196605701576	7.5587320331095	6.5839535084363e-05
17	37921742	38536983	73	615241	0.126956634884477	1.53977714326935	1.66673377815383	0.000224376738776719
17	38555557	39407981	274	852424	0.493058604318807	1.95138929074506	2.44444789506386	0.000310876741268878
17	39433473	40737117	257	1303644	0.579645686330795	1.55010504634589	2.12975073267669	0.000475435462275493
17	40759937	42997149	370	2237212	0.63150186938471	1.17970688433618	1.81120875372088	0.000815905202208793
17	43007951	44353885	316	1345934	0.551059963385314	1.45060493197236	2.00166489535768	0.000490858511589286
17	44572303	49291668	931	4719365	0.603042536080939	1.25140473119823	1.85444726727917	0.00172113972865428
17	49307326	50738794	485	1431468	0.625713572787651	1.38565914693911	2.01137271972676	0.000522052531452279
17	50739975	51384188	193	644213	0.611717359002226	1.67112004413394	2.28283740313617	0.000234942749292661
17	51395970	51895881	118	499911	0.614427786450721	1.32240373326743	1.93683151971816	0.000182316197812903
17	51899759	53141001	317	1241242	0.613176126177952	1.624614683674	2.23779080985195	0.000452677620627838
17	53149149	55834533	1101	2685384	0.604352797792536	1.3937905977149	1.99814339550744	0.000979352325809203
17	55835623	58917031	425	3081408	0.596270843277028	1.54870404867277	2.1449748919498	0.00112378121399661
17	58930921	59995992	205	1065071	0.471648956719292	2.07363079279065	2.54527974950994	0.000388428530520005
17	60004928	70939680	3051	10934752	0.546518410481984	1.78225532707877	2.32877373756076	0.00398787465902338
17	70945206	71786634	332	841428	0.44785202097319	1.99949929725924	2.44735131823243	0.000306866529628904
17	71797863	72489183	222	691320	0.421490510974148	2.29010813807805	2.7115986490522	0.000252122545557141
17	72494572	81049726	2003	8555154	0.55715101691617	1.52448586189315	2.08163687880932	0.00312004166538413
18	11543	1895905	632	1884362	1.11129726956955	1.11129727187177	2.22259454144132	0.00068722175575876
18	1898350	15215871	4832	13317521	0.846016535559503	1.15023378779001	1.99625032334951	0.00485686410783817
18	18560354	25279974	1851	6719620	0.916995640757737	1.17065409686974	2.08764973762748	0.00245062734996337
18	25283038	27035507	460	1752469	1.06666072523755	1.27485228156607	2.34151300680362	0.000639120733220473
18	27062328	29797921	826	2735593	1.01260469668234	1.11210101067843	2.12470570736078	0.000997663413134723
18	29799313	66291732	11532	36492419	0.844171850340539	1.39249227067696	2.2366641210175	0.013308687108456
18	66313774	66961867	219	648093	1.15591563822674	1.57766837955494	2.73358401778169	0.000236357774862241
18	66968006	75197826	3384	8229820	1.07072952538329	1.32991262023517	2.40064214561846	0.00300139323016414
18	75197953	78015057	862	2817104	1.05491997834205	1.50930723985139	2.56422721819343	0.00102739025571256
19	260912	2681085	256	2420173	0.840736168857718	1.17852802559681	2.01926419445453	0.00088263058706339
19	2686645	3123169	81	436524	0.829109779827086	2.08963120264031	2.9187409824674	0.000159199129313177
19	3143283	9843953	1193	6700670	0.929711516255404	0.932039830762079	1.86175134701748	0.00244371633590576
19	9853645	15583644	930	5729999	0.948837369800195	1.60778160820312	2.55661897800332	0.0020897152316147
19	15591333	17409289	447	1817956	1.05980733020674	1.32964551657597	2.38945284678272	0.000663003666074869
19	17412399	18611545	178	1199146	0.78988969908251	1.28548557402526	2.07537527310777	0.000437325322592524
19	18612351	21556754	465	2944403	0.761637552860036	1.6722812141464	2.43391876700643	0.00107381585880068
19	21565799	28127201	622	6561402	0.860605299947138	1.22726297150539	2.08786827145253	0.00239292567069334
19	28144500	41960711	3343	13816211	0.961673960995675	0.961673961016819	1.92334792201249	0.00503873501023343
19	41984128	45480037	680	3495909	0.868956375183113	1.16764565605383	2.03660203123694	0.00127494861441318
19	45523459	54429450	1909	8905991	0.953101333600014	0.953101348761213	1.90620268236123	0.00324799097614562
19	54431222	59095126	1199	4663904	0.867794415202469	1.22892090890135	2.09671532410382	0.00170091325104746
20	61795	26289925	10426	26228130	1.10152684194918	1.10152685865528	2.20305370060446	0.00956532850315863
20	29437204	62912463	11031	33475259	0.888438884037179	1.17393851175211	2.06237739578929	0.0122083369673445
21	10913441	15766020	203	4852579	0.893425104943308	1.17748312666377	2.07090823160707	0.00176972251634139
21	15766134	16448219	239	682085	0.834702025853829	1.4374227384104	2.27212476426423	0.000248754565883155
21	16450918	19043295	801	2592377	0.606250666971052	1.5093437156085	2.11559438257955	0.000945432922935522
21	19046075	48084820	10384	29038745	0.639707451198944	1.26254679422029	1.90225424541923	0.0105903522380153
22	16055171	51219006	10925	35163835	0.87490801736467	1.14729494673809	2.02220296410276	0.0128241560952255
