# Supplementary material for: Deciphering clonality in aneuploid breast tumors using SNP array and sequencing data
Source: Genome Biol. 2014 Oct 1;15(9):470. doi: 10.1186/s13059-014-0470-7 (PMC4220069; doi:10.1186/s13059-014-0470-7)
Supplement: Additional file 2 — Sample 9 preprocessed segment array CNs. [file 13059_2014_470_MOESM2_ESM.csv]

Chromosome	Start.bp	End.bp	n_probes	length	a1	a2	tot	W
1	564621	5631545	1326	5066924	0.887867972544618	1.28186024630366	2.16972821884828	0.00183713400745444
1	5634721	56204918	13122	50570197	0.962196024288108	0.962196465555458	1.92439248984357	0.0183354296753554
1	56207532	96371421	12752	40163889	0.936746194905337	0.936746300762183	1.87349249566752	0.0145623747965285
1	96375533	98165091	420	1789558	0.871296347807009	1.36233548656769	2.2336318343747	0.000648846886219757
1	98200719	116362598	5178	18161879	0.931739099235709	0.946054275486144	1.87779337472185	0.00658502190878977
1	116363830	172624864	9244	56261034	0.874230785911642	1.23886931724494	2.11310010315658	0.0203987782046762
1	172625957	175804431	809	3178474	1.02853062553352	1.42798968268598	2.45652030821951	0.00115243147069302
1	175811541	195606741	5560	19795200	0.796647546634929	1.46646123598755	2.26310878262248	0.00717722134856615
1	195620037	198830228	744	3210191	0.639787677590333	2.05710390492978	2.69689158252012	0.00116393122464915
1	198831607	200098537	380	1266930	0.746927316941071	1.62281894439816	2.36974626133923	0.000459355654054463
1	200101920	202775501	902	2673581	0.632352347492505	2.01533766612771	2.64769001362022	0.000969370485285364
1	202778261	205724302	1105	2946041	0.610883028338297	2.38346372954612	2.99434675788441	0.0010681573492034
1	205725028	209560036	1246	3835008	0.72521135572738	1.81794920919232	2.5431605649197	0.0013904735132518
1	209561252	218295180	3193	8733928	0.922356051399627	0.935045317709205	1.85740136910883	0.00316669366808315
1	218296301	233966411	5171	15670110	0.870257230897509	1.23743203103422	2.10768926193173	0.00568157169548072
1	233986776	249198692	5291	15211916	0.813590749530949	1.3793764555897	2.19296720512065	0.00551544254505107
2	15703	71342142	24365	71326439	0.549830680063873	1.34840949129739	1.89824017136127	0.0258610996962901
2	71360144	87278884	4307	15918740	1.13791166725498	1.14475522151934	2.28266688877433	0.00577171842518762
2	87313526	95574998	226	8261472	0.835194105571733	1.22243728614279	2.05763139171453	0.00299539348978447
2	95580742	98758323	249	3177581	0.823464739473297	1.51957163120521	2.34303637067851	0.00115210769226874
2	98760555	137480048	10694	38719493	0.948650552364602	0.958825854155354	1.90747640651996	0.0140386746163341
2	137487339	148883202	3008	11395863	0.903408077752887	0.929740869997309	1.8331489477502	0.00413184161862144
2	148900148	150006686	220	1106538	0.123618638790398	1.9047943584537	2.0284129972441	0.000401201713374944
2	150006957	167949138	4511	17942181	0.910517579012545	0.93592318967543	1.84644076868797	0.00650536516494089
2	167965212	229330586	16818	61365374	0.863465493188108	1.23449939400848	2.09796488719659	0.0222494782743062
2	229333280	243048760	4225	13715480	0.952790046980569	0.966647415102395	1.91943746208296	0.00497287402308802
3	66866	11412604	5458	11345738	0.672675325923757	2.02208401872923	2.69475934465299	0.00411366760572453
3	11422319	11518755	22	96436	0.386597544694825	0.877411833991885	1.26400937868671	3.49651692314463e-05
3	11523670	13665410	766	2141740	0.398552442261093	2.05752519069459	2.45607763295568	0.000776538860485273
3	13665926	19131933	1622	5466007	0.444269760509216	1.8704862177289	2.31475597823812	0.00198183105661029
3	19135362	25108803	2011	5973441	0	3.07500980997998	3.07500980997998	0.00216581334210315
3	25112399	25987154	347	874755	0.328855105417857	2.50559704080433	2.83445214622219	0.000317163264870523
3	25989774	27130973	370	1141199	7.10594250108443e-09	2.87538902551653	2.87538903262247	0.000413768884667108
3	27146656	29179025	577	2032369	0.367394532570785	2.24663770946111	2.6140322420319	0.00073688379884841
3	29184151	34064262	1617	4880111	0.316093287874281	2.47886635074821	2.79495963862249	0.00176940050378741
3	34065749	35532440	381	1466691	0.534864909031753	1.60139275200751	2.13625766103926	0.000531783763586619
3	35533578	78065901	13369	42532323	0.544075337632011	1.34136967099977	1.88544500863178	0.015421106967331
3	78072779	86964949	1712	8892170	0.83967337062997	1.21082115455177	2.05049452518174	0.00322406807504241
3	86968509	90283951	596	3315442	1.12934651168817	1.12934678420607	2.25869329589424	0.00120209248213369
3	93543006	102865208	1917	9322202	0.840435619137287	1.219585045098	2.06002066423528	0.00337998642145803
3	102872595	124309917	5885	21437322	0.799399214356511	1.48515733296517	2.28455654732168	0.0077726118005621
3	124313604	138426798	3701	14113194	1.12326016391941	1.32062722313901	2.44388738705842	0.00511707470867966
3	138433568	161707661	6295	23274093	0.518027731523259	1.49311133842483	2.01113906994809	0.00843857688470508
3	161707952	165985569	877	4277617	0.476743685744611	1.42532583552629	1.9020695212709	0.00155095195064407
3	165985863	197833758	8585	31847895	1.19350467795652	1.19350468834084	2.38700936629736	0.0115472130567457
4	45410	3121144	517	3075734	0.53597669251464	1.39176246357539	1.92773915609003	0.00111518063607899
4	3131573	11790581	3359	8659008	0.509679211974245	1.63806564089698	2.14774485287123	0.00313952963723555
4	11814744	36367269	7576	24552525	0.55056394600235	1.31837572345409	1.86893966945644	0.00890210286287606
4	36370561	105765506	17332	69394945	0.851294954271398	1.22039293211557	2.07168788638696	0.0251607905318751
4	105771144	109237134	801	3465990	1.1165861885608	1.11658627011547	2.23317245867627	0.00125667724609586
4	109237391	114209151	1304	4971760	0.973131945610133	1.66785523427845	2.64098717988858	0.00180263003212634
4	114217997	171605488	14479	57387491	0.852195275884457	1.20581805015794	2.0580133260424	0.020807202026039
4	171612524	187120697	5022	15508173	1.11111712231809	1.11111720663057	2.22223432894866	0.00562285757824408
4	187121070	190921709	1116	3800639	0.840066363604118	1.2240231599771	2.06408952358122	0.00137801221351606
5	36344	13721378	5807	13685034	0.36793150196182	2.24661399299502	2.61454549495684	0.00496183510046141
5	13723653	17025067	1102	3301414	0.476550267378217	1.74172731183972	2.21827757921794	0.00119700629653932
5	17030640	41288302	6790	24257662	0.48664950742086	1.60768133085299	2.09433083827385	0.00879519325759284
5	41289750	46383335	720	5093585	0.405224561835511	2.11229494894978	2.51751951078529	0.00184680058815957
5	49560859	52344046	637	2783187	0.774570578240722	1.45710702425742	2.23167760249814	0.00100911075177072
5	52344610	53114373	220	769763	0.718719039277131	1.8732145155817	2.59193355485883	0.00027909591400624
5	53116966	60255004	2297	7138038	0.790816564638481	1.4926287516162	2.28344531625468	0.0025880657290897
5	60266666	61197403	287	930737	0.51942567204044	1.62300875766226	2.1424344297027	0.000337460872650967
5	61198238	157786009	26762	96587771	0.549398275412136	1.32493872367931	1.87433699909144	0.0350201974231944
5	157788142	173667026	5636	15878884	1.09525047520338	1.10983151905518	2.20508199425857	0.00575726768288299
5	173667258	177377648	986	3710390	0.900402814285529	1.68247559659061	2.58287841087614	0.00134529028852986
5	177384542	180692833	945	3308291	0.582694377623035	1.21559056895409	1.79828494657713	0.0011994997167227
6	203249	11371615	4887	11168366	0.409566715982863	2.04077918645421	2.45034590243707	0.00404935716152402
6	11374555	13090170	714	1715615	1.31960161684313	1.85975343510973	3.17935505195286	0.000622037089997591
6	13093634	23578569	3832	10484935	1.267637546958	2.15190676698159	3.41954431393959	0.0038015629708378
6	23580594	27303927	1187	3723333	1.49305627707706	1.55863037686196	3.05168665393902	0.00134998308152587
6	27310533	39298450	3895	11987917	0.80303845576524	1.47004778354591	2.27308623931115	0.00434650490104869
6	39300475	49054765	3035	9754290	0.867765233967325	1.24015648535105	2.10792171931838	0.00353665021965453
6	49076404	50012668	208	936264	1.03459743907025	1.4495623306132	2.48415976968345	0.000339464818172786
6	50019600	56838169	2050	6818569	1.46668337247754	1.46669669069165	2.9333800631692	0.00247223463230841
6	56845455	58727835	236	1882380	1.10423903255872	1.46300227062418	2.56724130318289	0.000682501713653509
6	61972502	63087647	219	1115145	0	2.60338487175453	2.60338487175453	0.000404322386272773
6	63098091	67058129	845	3960038	1.00249110048852	1.5354636795998	2.53795478008832	0.00143580611838896
6	67060189	72927273	1730	5867084	0.457235489214005	1.75505643921117	2.21229192842517	0.00212725107796996
6	72945492	73812063	258	866571	0.558836683245943	1.28774980521525	1.8465864884612	0.000314195960699984
6	73814756	91832745	4914	18017989	0.606716103067762	1.01159826065441	1.61831436372218	0.00653285116134366
6	91844387	93881238	597	2036851	0.841052971211255	1.19811504229344	2.0391680135047	0.000738508854724797
6	93884897	94353065	138	468168	0.784054892242506	0.968693199272848	1.75274809151535	0.000169745461744035
6	94368472	95105724	216	737252	0.79065313784327	1.49435600383068	2.28500914167395	0.000267308276434342
6	95110133	97473088	568	2362955	0.858235697419961	1.20066832979334	2.0589040272133	0.000856745628824216
6	97478019	99464003	424	1985984	0.781845322762621	1.46027741768889	2.24212274045151	0.000720065812050942
6	99464409	106611705	1914	7147296	0.861331571330433	1.16494675715751	2.02627832848795	0.00259142243754655
6	106616379	168317816	19000	61701437	0.93517753284682	0.935798117508605	1.87097565035543	0.0223713259211127
6	168321534	170918031	981	2596497	0.867656745293409	1.2538171353658	2.12147388065921	0.000941421844683962
7	43259	16247621	5415	16204362	0.965021655160657	1.01553366597693	1.98055532113758	0.00587527748576898
7	16250375	70452160	15756	54201785	0.873932747140468	1.21122042400373	2.0851531711442	0.0196521484214553
7	70453467	71452918	343	999451	0.727565552636143	1.74574431943112	2.47330987206726	0.00036237477035068
7	71456729	80737038	1842	9280309	0.840406779010035	1.22210511609591	2.06251189510595	0.00336479711627519
7	80744268	105812525	5971	25068257	0.586530346724975	1.02603290756992	1.6125632542949	0.00908909378595532
7	105817252	111169227	1434	5351975	0.922575806247559	0.948117571251992	1.87069337749955	0.00194048603838265
7	111189710	113374603	523	2184893	0.848534392227804	1.24803499337945	2.09656938560725	0.000792185008685577
7	113395037	115490676	354	2095639	0.75309533762397	1.69183382368454	2.44492916130851	0.000759823844653644
7	115501634	124298853	1862	8797219	0.8226243328848	1.23336500021966	2.05598933310446	0.00318964132793868
7	124301144	128988899	1188	4687755	0.982056081335058	1.16237529119321	2.14443137252827	0.00169965725341738
7	128993756	159119220	8766	30125464	0.805366296264274	1.50023536439096	2.30560166065523	0.010922704663568
8	161222	4217722	2558	4056500	0.552276254178885	1.3238890702549	1.87616532443379	0.00147078071453982
8	4224768	5897635	1304	1672867	0.579042447439171	0.999468207025192	1.57851065446436	0.000606537784195755
8	5898095	13537368	3335	7639273	0.58931754616344	1.09633749295063	1.68565503911407	0.00276980041945143
8	13543520	30816282	7181	17272762	0.546456592612954	1.33049667379029	1.87695326640324	0.00626265135866787
8	30823716	34869201	1225	4045485	0.870842552783679	1.23413599610713	2.10497854889081	0.00146678696387529
8	34872352	35475553	137	603201	0.522980405565815	1.32347971477557	1.84646012034138	0.000218704892836468
8	35479110	43621892	1760	8142782	0.877205179042643	1.21607883798681	2.09328401702945	0.00295235960268753
8	43625410	65272478	4796	21647068	0.777332740118114	1.24458984382902	2.02192258394714	0.0078486602097207
8	65302438	77283390	3196	11980952	1.19496720650862	1.20577725490858	2.40074446141719	0.00434397957436885
8	77305864	91339621	3082	14033757	0.887393097830476	2.08671693485915	2.97411003268962	0.00508827293187185
8	91342057	127737968	10035	36395911	0.925871989803733	1.89940230276813	2.82527429257187	0.0131962046066579
8	127738121	146293414	6544	18555293	0.992713703496396	1.69903230055213	2.69174600404853	0.00672766352694088
9	37747	8205622	4361	8167875	0.982407394892077	1.58174263554256	2.56415003043464	0.0029614576676376
9	8208014	24298508	6637	16090494	1.05551698147552	1.08420005376174	2.13971703523726	0.00583399192964838
9	24321502	25353053	322	1031551	0.926473582336263	1.78713107172218	2.71360465405844	0.000374013390081169
9	25353887	32469968	2545	7116081	1.12695519596563	1.13100273782563	2.25795793379126	0.00258010469564975
9	32480251	38503875	1756	6023624	0.551001331132682	1.33114375594104	1.88214508707373	0.00218400838428182
9	38504745	99551986	9725	61047241	1.15996731018765	1.16513817629342	2.32510548648107	0.0221341315761529
9	99567384	100911671	312	1344287	0.823467286910965	1.3098694268302	2.13333671374117	0.000487403277309648
9	100919318	104993515	1307	4074197	1.18625325250688	1.18625338078225	2.37250663328914	0.00147719718349217
9	104995416	141071475	11642	36076059	0.826958240080655	1.32670999146517	2.15366823154582	0.0130802346441022
10	104427	19624631	8724	19520204	0.92042397732059	1.10556504259124	2.02598901991183	0.00707751499743202
10	19628537	21653071	845	2024534	0.775408624955939	1.60893044498922	2.38433906994516	0.00073404303294223
10	21653577	33878999	4152	12225422	0.815271912493782	1.39047345963093	2.20574537212471	0.00443261799697049
10	33881525	39050890	1328	5169365	0.968462530435059	1.06983556318757	2.03829809362263	0.00187427643249528
10	42433540	46047456	1100	3613916	0.863204017104836	1.29590465339512	2.15910867049995	0.00131031134149313
10	46076235	71423907	7278	25347672	0.85687043727871	1.18145653928304	2.03832697656175	0.00919040235081497
10	71426121	84048742	4083	12622621	1.14952586783727	1.16737812536845	2.31690399320572	0.00457663195704309
10	84051375	131195759	15857	47144384	0.893554847168629	1.22648286139713	2.12003770856576	0.0170933195577615
10	131196160	131627761	187	431601	1.03310833367012	1.4399998317279	2.47310816539802	0.000156487224744509
10	131632731	135434551	1368	3801820	0.782744827339584	1.51904029076186	2.30178511810144	0.00137844041320147
11	198510	2440989	401	2242479	0.517534061687587	1.50746808083758	2.02500214252517	0.000813064184878722
11	2474956	2925915	133	450959	0.617316680352365	0.851954582395247	1.46927126274761	0.000163505928817493
11	2936846	21661092	7468	18724246	0.536024601183294	1.45984352939667	1.99586813057996	0.00678892146212235
11	21663262	36746755	4898	15083493	0.539909109845718	1.37279543949969	1.91270454934541	0.00546887972693118
11	36747878	37825890	327	1078012	1.07656263848059	1.31126255290425	2.38782519138484	0.000390858932489214
11	37842779	39040752	283	1197973	0.56266130787907	1.30173199167392	1.86439329955299	0.000434353650915668
11	39070486	47601741	2597	8531255	0.813382537900749	2.39079784215231	3.20418038005305	0.00309320974357732
11	47624714	55690242	599	8065528	1.09467103481911	1.0946710475781	2.18934208239722	0.00292434932453615
11	55703650	56239958	142	536308	0.58543683327553	1.19852370179825	1.78396053507378	0.000194451242069129
11	56242160	64261102	1945	8018942	1.12338739009047	1.16464426443952	2.28803165452999	0.00290745846040018
11	64269938	64874262	85	604324	0.574236417671425	1.34869047615614	1.92292689382756	0.000219112063240123
11	64882789	68632599	501	3749810	1.13343319219649	1.17289421178485	2.30632740398134	0.00135958294864749
11	68654774	70836467	648	2181693	1.0319429539894	1.73062361149191	2.76256656548131	0.000791024772450762
11	70841890	76805412	1414	5963522	0.550686005678648	1.38218402303116	1.93287002870981	0.00216221697234905
11	76805777	77825320	208	1019543	0.922136682735914	1.66956676793756	2.59170345067347	0.000369659603610026
11	77843651	108839158	10072	30995507	0.540636183330633	1.31236400996214	1.85300019329277	0.0112381594805827
11	108841353	134944770	9784	26103417	0.544876880489888	1.36110519063227	1.90598207112215	0.00946441570496507
12	161382	7085171	2649	6923789	0.888074817828358	1.2618618058376	2.14993662366596	0.00251038465000442
12	7090742	21916826	4415	14826084	0.549061361172456	1.32717367300083	1.87623503417328	0.00537554996162883
12	21936383	24039806	627	2103423	1.13988311033525	1.21492935350857	2.35481246384382	0.000762646119294832
12	24047496	25417418	541	1369922	0.998451550201042	1.63807853729776	2.63653008749881	0.000496697857271987
12	25426456	28811318	1172	3384862	0.866444454874805	1.24601691619888	2.11246137107369	0.00122726235695271
12	28817150	29238216	194	421066	1.28050276105145	1.28050279074933	2.56100555180078	0.000152667509515203
12	29238335	34835837	1799	5597502	0.862111338366144	1.21496115574164	2.07707249410778	0.00202950770151561
12	37857751	42382685	1129	4524934	0.912985326965471	0.912985535498869	1.82597086246434	0.00164062262092087
12	42383046	42878604	97	495558	0.811987953537056	1.36435595540712	2.17634390894417	0.000179676358766405
12	42879126	43181274	128	302148	0	2.56323084361639	2.56323084361639	0.000109550955586534
12	43183970	47808682	1235	4624712	0.511293316345179	1.5690067234868	2.08030003983198	0.00167679951187005
12	47809049	66618638	4701	18809589	0.810291893591884	1.48033012951063	2.29062202310252	0.00681986459993105
12	66625972	108521788	12553	41895816	0.740595783143893	1.72506494410181	2.46566072724571	0.0151903261907331
12	108524734	133777645	8220	25252911	0.890325863875043	1.2411114071938	2.13143727106884	0.00915604449273768
13	19045720	32893791	5266	13848071	0.497425781239675	1.62641414933422	2.12383993057389	0.00502094804890376
13	32894738	55608436	7348	22713698	0.555378241474859	1.3215976951922	1.87697593666706	0.0082353923269522
13	55608936	93907397	10599	38298461	0.533961644206058	1.28235934022086	1.81632098442692	0.0138860194343289
13	93909042	115106996	8154	21197954	0.547151466017797	1.33184073838713	1.87899220440493	0.00768582322960734
14	20211644	31040974	3323	10829330	0.868115170894882	1.24550702599747	2.11362219689235	0.00392643158274066
14	31051801	36047997	1615	4996196	0.546683313400979	1.34223711448116	1.88892042788214	0.00181148988607444
14	36066503	88826841	15642	52760338	0.820183207051677	1.24476204858671	2.06494525563838	0.0191295174714661
14	88829381	107285437	5526	18456056	0.552174615147406	1.36439037671712	1.91656499186453	0.00669168278843014
15	20071673	84918288	17774	64846615	0.87978091284188	1.20400069400437	2.08378160684625	0.0235116851337824
15	84946544	91490797	2194	6544253	1.1362780713208	1.13627837251408	2.27255644383488	0.00237277483137418
15	91491760	102400037	4380	10908277	0.868917399828453	1.24716092734626	2.11607832717471	0.00395505569837502
16	86671	12094149	5073	12007478	0.962786014841923	0.96793164041338	1.9307176552553	0.00435359720760782
16	12103668	13246947	598	1143279	0.70064247934092	1.97409867479374	2.67474115413466	0.000414523038219738
16	13247355	14698472	552	1451117	0.756174742963216	1.73763619351662	2.49381093647983	0.000526137038861303
16	14759768	16859801	264	2100033	0.89519564956884	1.20590679509513	2.10110244466397	0.000761416994033575
16	16891858	18074463	428	1182605	0.742383989545096	1.7814290766466	2.52381306619169	0.000428781616397969
16	18086321	22704520	835	4618199	0.868501193522272	1.25945211872827	2.12795331225054	0.00167443806855838
16	22712979	27687385	1697	4974406	0.947158110487214	0.950868482834365	1.89802659332158	0.001803589402463
16	27692835	35205717	633	7512882	0.873680360348678	1.23413921203824	2.10781957238692	0.00272397435134065
16	46534977	81010343	11334	34475366	0.551788501034357	1.36328887716133	1.91507737819568	0.0124998652630351
16	81016558	90163275	4606	9146717	0.619013153812654	1.14927323111051	1.76828638492317	0.00331636015406224
17	6689	5839411	1390	5832722	0.504143423820831	1.60150687110678	2.10565029492761	0.00211479231625098
17	5844467	18367378	4045	12522911	0.566191533980867	1.33841947658901	1.90461101056987	0.0045404797211139
17	18532744	19484951	115	952207	0.93965450801886	1.74261057901407	2.68226508703293	0.000345245332638929
17	19497890	19675775	46	177885	0.737847131303616	3.83497398263605	4.57282111393967	6.44964445719008e-05
17	19682327	19870723	31	188396	1.01792681577839	1.01800988798658	2.03593670376497	6.83074580294449e-05
17	19895202	19996429	21	101227	0.758811691896418	2.92906995543354	3.68788164732996	3.67022604192585e-05
17	20026548	21519100	189	1492552	1.08439309001354	1.33510371657376	2.4194968065873	0.000541160285233042
17	21527046	22019967	38	492921	0	5.3833408453414	5.3833408453414	0.000178720251594153
17	22027011	22235650	19	208639	0.786584890580277	2.13185241237673	2.91843730295701	7.56470399361205e-05
17	25311244	33750245	2053	8439001	0.565263428379949	1.34123721185004	1.90650064022999	0.00305976085807524
17	33768199	34910539	215	1142340	1.01942186564418	1.49403876983584	2.51346063548002	0.000414182581399585
17	34942750	35584258	203	641508	0.565628773456051	1.40747992841479	1.97310870187084	0.000232594008288675
17	35588925	35952983	60	364058	0	3.42700714641084	3.42700714641084	0.000131997900991973
17	35953632	38018803	350	2065171	0	5.4861315382344	5.4861315382344	0.000748776945402911
17	38023441	47481888	1824	9458447	0.869913413017939	1.23127503259162	2.10118844560956	0.0034293852920244
17	47485986	63057651	3638	15571665	0.81038736582383	1.52940652370157	2.3397938895254	0.0056458781154381
17	63068976	81049726	5196	17980750	0.781947927386145	1.67841680518264	2.46036473256878	0.00651934927473482
18	11543	37303198	10666	37291655	0.547452383861375	1.33147018309745	1.87892256695883	0.0135209779335073
18	37315686	78015057	13936	40699371	1.15182459442779	1.15182469510449	2.30364928953229	0.0147565265526195
19	260912	22505876	3753	22244964	0.958705518059879	0.959523405935589	1.91822892399547	0.00806544164842414
19	22507705	49419267	5077	26911562	0.876146191515342	1.22983700650143	2.10598319801678	0.00975742792746027
19	49421728	59095126	2475	9673398	0.838875007299962	1.34057431678961	2.17944932408957	0.0035073208979337
20	61795	53868218	17901	53806423	0.725320517840413	1.72320783748867	2.44852835532908	0.0195088005094963
20	53874301	58897378	2282	5023077	0.638912530182984	2.16352769413902	2.80244022432201	0.00182123623302071
20	58900580	59324495	189	423915	0.761804863853053	1.70816530213169	2.46997016598474	0.000153700482338012
20	59327921	62912463	1089	3584542	0.635795150273439	2.12024448240657	2.75603963268	0.00129966109800517
21	10913441	25171929	3352	14258488	0.528642345015361	1.30833051540053	1.83697286041589	0.0051697545097738
21	25187933	26347569	466	1159636	0.815413057369152	1.19047799988514	2.0058910572543	0.00042045365824876
21	26356177	48084820	7811	21728643	0.55555549427452	1.33916549134835	1.89472098562287	0.0078782371693629
22	16055171	23223233	1519	7168062	0.555005456110623	1.36182177049511	1.91682722660573	0.00259895164556285
22	23251602	25557634	612	2306032	1.08816148661099	1.62059195533131	2.7087534419423	0.000836106839075973
22	25560579	26216360	225	655781	0.565511638616838	3.57113590652131	4.13664754513815	0.000237769024469773
22	26216843	26844769	379	627926	0.855742944857043	2.21010929573599	3.06585224059303	0.000227669530619531
22	26851828	27412632	306	560804	1.02183114233483	1.61781267495405	2.63964381728888	0.000203332850446638
22	27413392	49541533	7383	22128141	0.56747415358321	1.36733245301743	1.93480660660064	0.00802308468665545
22	49542106	51219006	505	1676900	0.642455528221893	1.06735841174045	1.70981393996234	0.000608000044425445
