# Supplementary material for: Deciphering clonality in aneuploid breast tumors using SNP array and sequencing data
Source: Genome Biol. 2014 Oct 1;15(9):470. doi: 10.1186/s13059-014-0470-7 (PMC4220069; doi:10.1186/s13059-014-0470-7)
Supplement: Additional file 3 — Sample 11 preprocessed segment array CNs. [file 13059_2014_470_MOESM3_ESM.csv]

Chromosome	Start.bp	End.bp	n_probes	length	a1	a2	tot	W
1	564621	26375577	7119	25810956	0.705986645413013	1.33441497196383	2.04040161737685	0.00934858792810259
1	26382578	53085337	6205	26702759	0.396964413053374	1.43839402661908	1.83535843967245	0.00967159412593756
1	53086040	58479137	2160	5393097	0.835999803895144	1.26824771030492	2.10424751420006	0.00195335041093737
1	58482029	67631910	3293	9149881	0.414176154548494	1.37775512762984	1.79193128217833	0.00331403714996745
1	67632592	69354742	583	1722150	0.873271147830648	1.23902471661183	2.11229586444248	0.000623753366608423
1	69387823	70319359	216	931536	0.612587094359286	1.301536963539	1.91412405789829	0.000337397274405217
1	70330376	110084827	11084	39754451	0.389184338559632	1.35338571244852	1.74257005100815	0.0143988460058181
1	110107044	120523902	3439	10416858	0.397920514143969	1.40674706471332	1.80466757885729	0.00377292933076787
1	120553932	249198692	32344	128644760	1.07722534658546	1.36510068746576	2.44232603405122	0.0465944326258065
2	15703	49537795	17534	49522092	0.916865760634693	1.19180815540598	2.10867391604067	0.0179366324690022
2	49548375	92285930	11358	42737555	0.912952726933491	1.15649074650893	2.06944347344242	0.0154793100553742
2	95358799	100131074	489	4772275	0.948646650467495	0.948646723046797	1.89729337351429	0.00172849205796894
2	100149336	102256765	709	2107429	0.799150399350566	1.51443920344406	2.31358960279462	0.000763299325632623
2	102261466	121835283	5386	19573817	0.90732276431682	0.907322976686605	1.81464574100342	0.00708953009385198
2	121839371	216530139	24743	94690768	0.864179082104507	0.876942919546012	1.74112200165052	0.0342964813324839
2	216532931	243048760	8403	26515829	0.898336660683532	0.898340556236348	1.79667721691988	0.0096038890962827
3	66866	26103896	10258	26037030	1.13663067922406	1.14521614748616	2.28184682671021	0.00943047070173011
3	26116590	29992733	1251	3876143	0.391297564335098	1.35156431522482	1.74286187955992	0.0014039179198709
3	30007105	31146001	474	1138896	1.13573230980449	1.13573237647078	2.27146468627527	0.000412501938981428
3	31146057	65577452	10390	34431395	0.402162480468978	1.38610702484616	1.78826950531514	0.0124708640642653
3	65580498	65787151	95	206653	0.305504484901666	1.82041231383222	2.12591679873388	7.48485930201959e-05
3	65789631	75269488	3399	9479857	0.383541665600207	1.37874171024714	1.76228337584735	0.00343355266307605
3	75279989	78304909	711	3024920	1.09533713217817	1.13683123251526	2.23216836469342	0.00109560957740101
3	78305871	82358523	841	4052652	0.38863640401863	1.3349692003721	1.72360560439073	0.00146784851998511
3	82359035	197833758	28688	115474723	1.12772999117381	1.12773910429824	2.25546909547205	0.041824316830372
4	45410	10276467	3150	10231057	0.405381780142561	1.44514448269637	1.85052626283893	0.0037056332187746
4	10277467	40803979	9776	30526512	0.394779073254288	1.3508397291883	1.74561880244259	0.0110565366726548
4	40810663	40849612	23	38949	1.16171225897847	1.1618817099744	2.32359396895288	1.41071160328842e-05
4	40855358	41367089	191	511731	0.391435933257524	1.29561808367983	1.68705401693736	0.000185346185900122
4	41377619	41894946	168	517327	1.14199095397789	1.14199097317792	2.28398192715581	0.000187373026674468
4	41926368	44975538	854	3049170	0.410253094977213	1.33520895818512	1.74546205316233	0.00110439279555289
4	44979962	45646269	146	666307	0.986727117139877	1.21277816061853	2.19950527775841	0.000241332772664843
4	45658574	47279174	274	1620600	0.355915184779189	1.3158024110409	1.67171759582009	0.000586972508739431
4	47285034	97656233	12331	50371199	1.13864028597112	1.14490198574034	2.28354227171145	0.0182441744077768
4	97685140	99734238	393	2049098	0	2.29846965924414	2.29846965924414	0.000742172154580371
4	99744855	143985783	10910	44240928	1.13558835951893	1.13559451221069	2.27118287172962	0.016023823582081
4	144009144	148098325	892	4089181	1.00448498382294	1.74909632734294	2.75358131116588	0.00148107912517562
4	148113007	151843426	859	3730419	0.756983301808811	2.71797003163695	3.47495333344576	0.00135113747937754
4	151888609	190921709	11546	39033100	0.38132141652127	1.37223928783692	1.75356070435819	0.0141375765956294
5	36344	17788209	7091	17751865	0.645110841704179	1.95988949004687	2.60500033175105	0.00642962898547062
5	17788303	30853243	3059	13064940	0.624066567202384	1.87146392878689	2.49553049598928	0.00473205023345066
5	30857762	39824050	3097	8966288	0.656385297697664	1.93101506750213	2.5874003651998	0.0032475407635692
5	39826683	46383335	1171	6556652	0.977541138581219	1.80248443247628	2.7800255710575	0.00237478370564692
5	49560859	131110125	21877	81549266	0.389153242216425	1.35780676139932	1.74696000361574	0.0295367007589036
5	131152575	160357338	9239	29204763	0.402169253731256	1.40595241542673	1.80812166915799	0.0105778063712517
5	160357415	166810150	1859	6452735	0.382460818785398	1.32891145254618	1.71137227133157	0.0023371455332474
5	166823638	180692833	4799	13869195	0.396557924441139	1.43982446125419	1.83638238569533	0.00502334702168726
6	203249	44776369	16322	44573120	0.806885961937409	1.25506445289017	2.06195041482758	0.0161441417183412
6	44780701	153879154	29273	109098453	0.781571872737198	1.23354371725757	2.01511558999477	0.0395148665043816
6	153881380	156620324	933	2738944	0.447632192212735	0.992514239953788	1.44014643216652	0.000992030625062823
6	156626491	157091549	163	465058	0.881976389023672	0.887238605194228	1.7692149942179	0.000168441479062904
6	157096212	161503924	1429	4407712	0.448738814154599	1.03581023822036	1.48454905237496	0.0015964493215111
6	161506939	161863075	136	356136	0.815041794682881	1.31953333446459	2.13457512914747	0.000128990522875741
6	161863510	170918031	3601	9054521	0.460841182386782	1.02297285889202	1.48381404127881	0.00327949827644321
7	43259	20521616	7023	20478357	1.03868923766127	1.04208571535079	2.08077495301206	0.00741714956383542
7	20527424	77978285	15443	57450861	1.07440242895652	1.07440262472552	2.14880505368204	0.0208083894917995
7	77980510	126043029	11454	48062519	1.04694242233383	1.04694322434288	2.09388564667671	0.0174079830641531
7	126055187	144331634	5028	18276447	1.07768232482015	1.07768234327108	2.15536466809123	0.0066196297336994
7	144339393	147539364	906	3199971	1.00988740750462	1.0098874611635	2.01977486866812	0.00115901209784242
7	147546939	159119220	3604	11572281	1.08298322153613	1.08298459541714	2.16596781695327	0.0041914172592914
8	161222	43778914	17512	43617692	0.395217637067905	1.37344549897471	1.76866313604262	0.0157980908914376
8	46924211	51261103	714	4336892	1.12742526322202	1.16300927631096	2.29043453953298	0.00157079870256199
8	51263866	90373169	10111	39109303	0.940032267271637	1.86166616916791	2.80169843643955	0.014165176907911
8	90374239	146293414	16825	55919175	0.917686605524269	1.95305349984906	2.87074010537333	0.0202536211504315
9	37747	37050148	15162	37012401	0.384739402354719	1.4214070709888	1.80614647334352	0.0134056904044427
9	37056816	37632408	137	575592	0	2.34767788307352	2.34767788307352	0.000208476292885565
9	37638744	40560848	455	2922104	0.355039680826862	1.49547829800697	1.85051797883384	0.00105837018121531
9	41536630	141071475	22861	99534845	1.10986516603538	1.11265550234039	2.22252066837577	0.0360509796844628
10	104427	39050890	15050	38946463	0.884368750259005	0.898114166920228	1.78248291717923	0.0141061971452779
10	42433540	54617058	3144	12183518	0.79582631626593	1.28770065688108	2.08352697314701	0.00441280397737382
10	54617726	55658212	401	1040486	1.12432614019693	1.12432650564264	2.24865264583957	0.000376858372040143
10	55664026	70973409	4659	15309383	0.772121188805164	1.23236434592095	2.00448553472611	0.00554497528493323
10	70975916	135434551	21670	64458635	0.801315111981643	1.27124119010742	2.07255630208907	0.0233465671330799
11	198510	35201842	12170	35003332	0.799627341306132	1.26051789452421	2.06014523583035	0.0126780165360232
11	35221862	35384432	113	162570	0	2.11038863197344	2.11038863197344	5.88819701010547e-05
11	35387418	60532723	5687	25145305	0.792206130726867	1.23442415693776	2.02663028766462	0.00910749275507105
11	60534901	80251534	4677	19716633	0.810066310961765	1.30799901185574	2.1180653228175	0.00714125727255624
11	80254780	89333385	2900	9078605	0.797678608396918	1.21943649834474	2.01711510674166	0.00328822137029763
11	89338722	111052828	6882	21714106	0.854592465934078	0.871477724921625	1.7260701908557	0.0078647311328236
11	111055512	134944770	9080	23889258	0.900486031421092	0.903478766860173	1.80396479828127	0.00865255936084383
12	161382	8666378	2941	8504996	1.15394870727478	1.18842781620454	2.34237652347931	0.00308046330923042
12	8667897	25526697	5338	16858800	0.389717028616237	1.35741329046731	1.74713031908355	0.00610616569809719
12	25535576	39470766	3367	13935190	1.15129734601728	1.15130239809628	2.30259974411356	0.00504725005187006
12	39481883	40709957	269	1228074	0	2.46231607003812	2.46231607003812	0.00044480172571743
12	40711998	50807570	2710	10095572	1.04595000868734	1.45269464714079	2.49864465582814	0.00365656128841142
12	50860863	51794043	204	933180	0.699737636452043	2.56104613769227	3.26078377414431	0.00033799272226673
12	51795623	106388379	15663	54592756	0.789200445864692	1.23925555541225	2.02845600127694	0.0197731994004194
12	106388534	133777645	8974	27389111	0.806420569629848	1.28102604386514	2.08744661349499	0.00992018708861702
13	19045720	62332871	14215	43287151	0.743154346232739	1.47072224270486	2.2138765889376	0.0156783707384009
13	62345034	94814521	9332	32469487	0.730714596855776	1.41699020777193	2.1477048046277	0.0117602716536297
13	94814683	112967324	7297	18152641	0.740934142415785	1.47542693084848	2.21636107326426	0.00657478787363708
13	112977928	113949229	326	971301	0.608058931144677	2.13221707585154	2.74027600699622	0.00035179994120148
13	113963137	115106996	197	1143859	0.884805273743864	1.17462252780532	2.05942780154919	0.000414299510597418
14	20211644	22533887	825	2322243	1.13585430867934	1.14702031087145	2.28287461955079	0.000841103788481168
14	22534497	22977249	239	442752	1.19145895990493	1.35830169269933	2.54976065260426	0.000160362367141429
14	22978335	107285437	25043	84307102	1.15049470723433	1.15049920809871	2.30099391533304	0.0305355739636499
15	20071673	44176103	6102	24104430	0.401101957276712	1.38301615804686	1.78411811532357	0.00873049348934592
15	44182718	102400037	18246	58217319	0.334503143864613	1.73080646938977	2.06530961325438	0.0210859964121398
16	86671	35205717	10080	35119046	1.130032796286	1.13003283598375	2.26006563226975	0.012719927517682
16	46534977	59357121	3923	12822144	1.04707933433652	1.14833537527974	2.19541470961626	0.00464411084234125
16	59364193	65420673	1708	6056480	0.853963801432108	1.19283842595606	2.04680222738816	0.0021936241267001
16	65421706	90163275	10312	24741569	0.89411889861852	1.25153834190618	2.1456572405247	0.00896126177099823
17	6689	6802816	1793	6796127	1.14592495457763	1.14592598377977	2.2918509383574	0.00246152024861272
17	6821492	10518792	1111	3697300	0.392794277080619	1.40906526115168	1.8018595382323	0.00133914195764673
17	10525936	15501133	2002	4975197	1.15709395102016	1.16261108218077	2.31970503320093	0.00180198930307472
17	15510856	32641225	2616	17130369	0.406135067720208	1.38714789080426	1.79328295852446	0.00620452651336676
17	32647544	33774265	436	1126721	1.03857777240984	1.76237846088381	2.80095623329365	0.000408092220177342
17	33789463	35381961	380	1592498	0.387759079208421	1.44405090780204	1.83180998701046	0.000576794117131017
17	35400472	35874385	78	473913	0.554799708961651	3.7989852007841	4.35378490974575	0.00017164871191795
17	35882154	37974499	355	2092345	0	5.80651014337549	5.80651014337549	0.000757835982844875
17	37976469	38303547	57	327078	0	4.50991406487486	4.50991406487486	0.000118465873265134
17	38410064	45830948	1413	7420884	0.401148611179381	1.41955133650641	1.82069994768579	0.00268780383718641
17	45845943	49635762	839	3789819	0	5.36420889581173	5.36420889581173	0.0013726518364176
17	49637078	50549053	340	911975	0.674987893454547	4.22103886163642	4.89602675509096	0.000330312386559078
17	50552474	51049024	152	496550	0.955740369290101	1.78809872372844	2.74383909301855	0.000179847710239766
17	51052413	53522432	667	2470019	0.754268964246526	2.73572138454933	3.48999034879585	0.000894627452217734
17	53531974	59075292	1404	5543318	0.884256618076259	2.242813484729	3.12707010280526	0.00200775964038038
17	59089545	59762452	157	672907	0.626965216240911	3.38282430847726	4.00978952471817	0.000243723256780405
17	59786339	66392538	1431	6606199	0.878964030777142	2.18714382885846	3.06610785963561	0.0023927293596581
17	66396852	67090200	243	693348	1.13600537779508	1.16445939007067	2.30046476786575	0.000251126875841952
17	67099658	69942842	959	2843184	0.382268495335798	1.37831829574104	1.76058679107684	0.00102978578630619
17	69944277	70763855	359	819578	0.90416028690352	2.13126167249383	3.03542195939735	0.000296846695524895
17	70766971	71069491	144	302520	0.759083492389364	2.73925049196098	3.49833398435034	0.000109571099187864
17	71079572	72538705	517	1459133	0.891330503290215	2.22210777146619	3.1134382747564	0.000528490039241325
17	72544663	74226460	314	1681797	0.667795033708353	2.89159474675609	3.55938978046444	0.000609137729409138
17	74234658	74877473	167	642815	0.836710818821294	2.17850927595293	3.01522009477422	0.000232824097991693
17	74878681	77822863	872	2944182	1.17897466408346	1.21462197319364	2.39359663727711	0.00106636671277642
17	77825375	78369024	152	543649	0.84033568581114	2.31660820451045	3.15694389032159	0.000196906711960806
17	78387507	78951177	182	563670	0.995485746227517	1.73053252433541	2.72601827056292	0.000204158209305908
17	78952387	81049726	296	2097339	1.15613724630671	1.18288488097581	2.33902212728252	0.000759644782492317
18	11543	13185652	4985	13174109	0.397024665322063	1.3517490114573	1.74877367677937	0.00477159065169487
18	13185665	78015057	19619	64829392	0.790574042231636	1.23604490460301	2.02661894683464	0.0234808533026607
19	260912	59095126	11305	58834214	1.16653654028261	1.16653739614794	2.33307393643055	0.0213094324270594
20	61795	26289925	10430	26228130	0.803356092105514	1.26853452073768	2.0718906128432	0.00949968608271253
20	29437204	62912463	11031	33475259	1.13472084180467	1.13472135118445	2.26944219298912	0.0121245568036111
21	10913441	18014226	933	7100785	1.06833156884479	1.06833163482955	2.13666320367433	0.00257186571977621
21	18016042	26115216	2795	8099174	1.01282714626754	1.01282726099656	2.02565440726409	0.00293347678729925
21	26119145	26832609	214	713464	0	2.00912351556951	2.00912351556951	0.000258412781670535
21	26836239	48084820	7687	21248581	0.93401379220405	1.1184706254285	2.05248441763254	0.00769612050889979
22	16055171	51219006	10931	35163835	0.889821310404615	1.51263373971747	2.40245505012208	0.0127361498499626
