# Supplementary material for: Deciphering clonality in aneuploid breast tumors using SNP array and sequencing data
Source: Genome Biol. 2014 Oct 1;15(9):470. doi: 10.1186/s13059-014-0470-7 (PMC4220069; doi:10.1186/s13059-014-0470-7)
Supplement: Additional file 4 — Sample 16 preprocessed segment array CNs. [file 13059_2014_470_MOESM4_ESM.csv]

Chromosome	Start.bp	End.bp	n_probes	length	a1	a2	tot	W
1	564621	69354742	19358	68790121	1.05607433105155	1.05927217943016	2.11534651048171	0.0246616489115063
1	69387823	107516208	10566	38128385	1.01203720072626	1.01203726601914	2.0240744667454	0.0136692424837099
1	107523611	187239318	16307	79715707	1.03485612584363	1.04110456298823	2.07596068883185	0.0285785335188828
1	187239429	200999131	3566	13759702	0.985608315858425	0.997490272541573	1.9830985884	0.00493293128312641
1	201000354	207196337	2063	6195983	1.06735932766233	1.06735951518096	2.13471884284329	0.00222129508113035
1	207203003	249198692	14578	41995689	1.02813941150957	1.03198556040207	2.06012497191164	0.0150556929230406
2	15703	75419745	25344	75404042	1.03691130770926	1.03691136328227	2.07382267099154	0.0270327771383405
2	75449129	84168881	2580	8719752	1.007852196341	1.00785236366696	2.01570456000796	0.00312608059548848
2	84182537	119504233	6811	35321696	1.0395158830632	1.04505411111507	2.08456999417827	0.0126630285431677
2	119507154	122090100	847	2582946	1.099656141777	1.09966262742718	2.19931876920419	0.000926000804815848
2	122094175	216103283	24492	94009108	1.01752837462039	1.01992179170856	2.03745016632894	0.0337027989234076
2	216105295	243048760	8547	26943465	1.04777973368417	1.04778404427636	2.09556377796053	0.00965938516505093
3	66866	76413820	26073	76346954	1.03278238953781	1.03278269551272	2.06556508505053	0.0273708164434094
3	76418324	122598291	10003	46179967	1.00230707148009	1.00759711751169	2.00990418899178	0.0165557803408857
3	122601270	144123401	5998	21522131	1.05081570477426	1.05081592613753	2.10163163091179	0.00771580614823233
3	144140588	197833758	14038	53693170	1.0182643115638	1.01892443009188	2.03718874165569	0.019249306270094
4	45410	10297864	3176	10252454	1.06891168616554	1.07110993615338	2.14002162231892	0.00367556296389373
4	10298147	133581549	32353	123283402	1.01098903453749	1.01696454123278	2.02795357577027	0.044197799517464
4	133585814	138797567	1162	5211753	0.968398479034794	0.968398522046057	1.93679700108085	0.00186844303849225
4	138801097	190921709	14818	52120612	1.01112756691168	1.01142687653442	2.0225544434461	0.0186855352994196
5	36344	17701556	7060	17665212	1.03964061214793	1.03964071007715	2.07928132222508	0.00633307879035898
5	17704161	31064873	3179	13360712	0.987342003701739	0.987342062274295	1.97468406597603	0.00478989110299354
5	31067563	131279165	26067	100211602	1.01754854304099	1.01754885246359	2.03509739550458	0.035926428235002
5	131282064	160158417	9134	28876353	1.04087258854663	1.04087281751186	2.08174540605849	0.0103523364863789
5	160170145	167413205	2192	7243060	0.995839669830879	0.995839752810312	1.99167942264119	0.00259667813006136
5	167417245	180692833	4551	13275588	1.0398702606002	1.06823394672154	2.10810420732175	0.00475937366573038
6	203249	44776369	16320	44573120	1.04045393275357	1.04045402098747	2.08090795374104	0.0159797165690469
6	44780701	147871025	27005	103090324	1.01053677656909	1.0105553065465	2.02109208311559	0.0369584664149876
6	147872216	170918031	8528	23045815	1.03833111783791	1.03833134632066	2.07666246415856	0.00826205551244089
7	43259	8669352	2460	8626093	1.04635121194958	1.04635126811368	2.09270248006326	0.0030925033122707
7	8670994	20527578	4565	11856584	0.995198473439711	1.00971105206716	2.00490952550687	0.00425065267580766
7	20530767	77855894	15397	57325127	1.03508756119863	1.03508831229986	2.07017587349849	0.0205513834738205
7	77859611	126616870	11665	48757259	1.00768858916902	1.01441120025154	2.02209978942055	0.0174797541546028
7	126617055	143216852	4679	16599797	1.04088286484927	1.04088714706758	2.08177001191685	0.00595112146432008
7	143425378	147204086	962	3778708	0.976589073065673	0.982897499357745	1.95948657242342	0.00135468827035644
7	147204549	159119220	3727	11914671	1.0561020579879	1.05610219828982	2.11220425627772	0.00427147719507727
8	161222	75756879	25116	75595657	1.02945622762132	1.02945628279477	2.05891251041609	0.0271014722036708
8	75757841	95564533	4395	19806692	1.00307786963238	1.00442891416192	2.0075067837943	0.00710081152789861
8	95578349	105394466	2723	9816117	1.04785929034381	1.04785965729429	2.0957189476381	0.0035191336722357
8	105395583	123410872	4837	18015289	0.999289003928244	0.999289121306203	1.99857812523445	0.00645858338230458
8	123410962	139143576	6111	15732614	1.02839787875875	1.04318092263139	2.07157880139013	0.00564023143567735
8	139144914	146293414	1970	7148500	1.07605550842577	1.07605638434496	2.15211189277073	0.00256277783322845
9	37747	31021638	13388	30983891	1.01781040380401	1.0192135444904	2.0370239482944	0.0111079008242242
9	31023908	135955171	24031	104931263	1.03668053106675	1.03668063899473	2.07336117006149	0.0376184534978058
9	135965662	141071475	1194	5105813	1.08589654758429	1.08589663031575	2.17179317790004	0.00183046294705318
10	104427	52918214	17511	52813787	1.03409482969434	1.03984885586166	2.07394368555599	0.0189340424721898
10	52930161	70793668	5693	17863507	1.00399999097861	1.00400003801947	2.00800002899808	0.00640416867361282
10	70796858	82471832	3760	11674974	1.05395077649376	1.06657696004727	2.12052773654103	0.00418554445977736
10	82473065	117645227	10929	35172162	1.02641474693765	1.02641476442889	2.05282951136654	0.0126094197552382
10	117653440	135434551	7030	17781111	1.0518505023663	1.0569999257556	2.1088504281219	0.00637462923983696
11	198510	21647124	7999	21448614	1.045884596119	1.04588468618661	2.09176928230562	0.00768944988636404
11	21653988	43947777	7052	22293789	1.01466538309386	1.01857232817424	2.0332377112681	0.00799244992206368
11	43953104	45983385	876	2030281	1.0700120139513	1.08914127341753	2.15915328736883	0.000727867264744336
11	45983969	60559852	2050	14575883	0.995860889410123	1.02359762291094	2.01945851232107	0.00522553680522227
11	60564804	71101371	2172	10536567	1.08033545281529	1.08033561736231	2.1606710701776	0.00377741908735069
11	71106206	83282740	3559	12176534	1.03734361553767	1.03734384380312	2.07468745934079	0.00436535656721725
11	83283653	111761230	8911	28477577	0.794177534576664	1.0694786524635	1.86365618704016	0.010209373026461
11	111773169	134944770	8890	23171601	0.826015095303825	1.1145420342474	1.94055712955122	0.00830715050754902
12	161382	7318131	2691	7156749	1.06397236703191	1.06397245865717	2.12794482568908	0.0025657351465594
12	7329602	105701320	27465	98371718	1.01991161536923	1.02170427528113	2.04161589065036	0.0352668193756732
12	105708356	133777645	9310	28069289	1.04957777728725	1.04958068052053	2.09915845780778	0.0100629994605418
13	19045720	53989194	12180	34943474	1.03378981078694	1.03379033381536	2.06758014460231	0.0125274338089382
13	53989975	93869655	11023	39879680	0.992129850602037	0.992129866461668	1.98425971706371	0.0142970916836041
13	93870354	115106996	8162	21236642	1.02992212634531	1.02992217198174	2.05984429832706	0.0076134567209636
14	20211644	49754546	8375	29542902	1.01172711195351	1.01172730505702	2.02345441701053	0.0105912980869889
14	49754826	94187832	13782	44433006	1.03008228848758	1.03681673555803	2.06689902404561	0.0159294849045963
14	94197473	107285437	3944	13087964	1.06106329088573	1.06106369482012	2.12212698570585	0.00469210939655759
15	20071673	102400037	24348	82328364	1.03750474315406	1.0389086095391	2.07641335269317	0.029515185885873
16	86671	58886452	13875	58799781	1.05500489603984	1.05566189092244	2.11066678696228	0.0210800553046775
16	58893833	65522923	1869	6629090	0.99407306672198	1.02042589458017	2.01449896130215	0.00237656639945113
16	65523486	90163275	10279	24639789	1.04645094726307	1.04645147669718	2.09290242396025	0.00883350424069751
17	6689	25663579	5957	25656890	1.04506234011153	1.05757069630067	2.1026330364122	0.00919814072344976
17	25665636	27962393	336	2296757	0.792998935380108	1.99676890302236	2.78976783840247	0.000823400423573095
17	27978694	35608664	2079	7629970	1.03413982351148	1.09608201844886	2.13022184196034	0.00273538756161405
17	35622031	37044029	276	1421998	0.845933818129992	1.97332822550109	2.81926204363108	0.000509794355920149
17	37054458	37836581	108	782123	0.573210198087205	2.95621638794413	3.52942658603133	0.000280395535742902
17	37855834	39736083	473	1880249	0.782841238012432	2.04887228230627	2.8317135203187	0.000674079940987614
17	39751623	46055036	1070	6303413	0.844600011769922	1.12053486819416	1.96513487996408	0.0022598093460284
17	46056995	50339667	1065	4282672	1.06758620574412	1.07073572228001	2.13832192802414	0.00153536222544424
17	50342112	50447801	25	105689	0	2.91922792742359	2.91922792742359	3.78901065141053e-05
17	50465438	53155280	706	2689842	0.789801520386063	1.07912306217859	1.86892458256466	0.000964323627682294
17	53174171	53309577	47	135406	0.856701834349147	1.66808298525603	2.52478481960518	4.85438197224776e-05
17	53311252	53942943	286	631691	1.05297193872231	1.05297200373761	2.10594394245992	0.000226464809715313
17	53948627	54740204	320	791577	0.818262618460868	1.95284422264548	2.77110684110635	0.000283784848414839
17	54744117	55547968	321	803851	0.926806118608844	1.41398988611697	2.34079600472581	0.000288185147096387
17	55554734	62261122	1062	6706388	0.821565295177579	1.97966978259028	2.80123507776786	0.00240427817128478
17	62262617	63565668	291	1303051	0.736667217718353	2.38955504207901	3.12622225979736	0.000467151181138164
17	63565910	65041073	517	1475163	0.614286480750318	2.81349347686287	3.42777995761319	0.000528854310246734
17	65042501	65042694	3	193	0	7.41779371123225	7.41779371123225	6.9191595693235e-08
17	65044135	66392538	277	1348403	0.736082107121491	2.48858587923782	3.22466798635931	0.000483410130609042
17	66396852	67335968	298	939116	0.833187798699642	1.76068936606406	2.5938771647637	0.000336678417518384
17	67351565	67669666	88	318101	0.729480992125403	2.53741312249132	3.26689411461673	0.000114041014412506
17	67692362	69689961	730	1997599	0.758796410089639	2.08122568021344	2.84002209030308	0.000716150582203164
17	69692689	72095301	991	2402612	0.881061519025346	1.65234843695249	2.53340995597784	0.00086135004202961
17	72101920	72172136	20	70216	0.81224574839416	3.04102451891166	3.85327026730582	2.51728346279595e-05
17	72174922	73583027	311	1408105	0.93666521573117	1.50400894636976	2.44067416210093	0.000504813636547268
17	73583932	74375959	127	792027	0.763183024937924	2.26602467041903	3.02920769535695	0.000283946175969564
17	74377172	75064137	203	686965	0.981967572621446	1.29689835408774	2.27886592670918	0.000246280852515042
17	75070699	75902519	293	831820	0.700269913947964	2.41455124095179	3.11482115489975	0.000298212192381071
17	75910858	78092585	597	2181727	1.12777053564947	1.12777135004657	2.25554188569604	0.000782161515528573
17	78096086	81049726	545	2953640	0.865325211903863	1.12804385801683	1.99336906992069	0.0010588967083076
18	11543	78015057	24596	78003514	1.02536722022509	1.02536790793561	2.0507351281607	0.0279647026079772
19	260912	59095126	11301	58834214	1.05299725657756	1.05688673367521	2.10988399025277	0.0210923997306594
20	61795	34227153	11286	34165358	1.04198830060829	1.04198841758891	2.0839767181972	0.0122484748054437
20	34229645	37219554	614	2989909	0.966032638656612	1.28812350491148	2.25415614356809	0.00107189935071277
20	37228659	40744209	1191	3515550	0.804328910331102	1.87024940615583	2.67457831648693	0.00126034463336452
20	40745891	47150407	2439	6404516	0.949520070419264	1.49400140544681	2.44352147586607	0.00229605534550702
20	47152189	47713932	174	561743	0.770135625403599	1.90962749888278	2.67976312428638	0.000201388054608834
20	47720211	52044232	1445	4324021	0.708925075981329	2.43666600999777	3.1455910859791	0.00155018607668942
20	52048361	54186082	873	2137721	0.749344720782313	2.19005721606085	2.93940193684316	0.000766385114699161
20	54188640	55030037	411	841397	0.678111243030488	2.49025861850521	3.16836986153569	0.0003016456012513
20	55035994	55703021	341	667027	0.592145905840179	2.96151271940959	3.55365862524977	0.000239132966323686
20	55703713	57946750	927	2243037	0.789728794805179	2.10779036263922	2.8975191574444	0.000804141498595683
20	57950622	57951133	3	511	0	7.04915594410865	7.04915594410865	1.83196401032348e-07
20	57952403	58780147	379	827744	0.804861671617225	2.09866661485971	2.90352828647693	0.000296750923240938
20	58780727	59765678	567	984951	0.892015022631225	1.69284783252443	2.58486285515565	0.000353110525231334
20	59770941	61174648	470	1403707	0.813364382547657	1.96550580452983	2.77887018707749	0.000503236928579087
20	61264121	62912463	337	1648342	0.963797795200689	1.56365933290006	2.52745712810075	0.000590939964912841
21	10913441	20354857	1739	9441416	0.791170085010369	1.06002890093903	1.85119898594939	0.00338480123649555
21	20355279	29821530	3353	9466251	0.990892138819766	0.992439490457959	1.98333162927772	0.00339370472498799
21	29828466	48084820	6525	18256354	1.04393664835383	1.05673324322147	2.10066989157531	0.00654500655337085
22	16055171	51219006	10927	35163835	1.06401777089682	1.06821191860892	2.13222968950574	0.0126064344784644
