# Supplementary material for: Deciphering clonality in aneuploid breast tumors using SNP array and sequencing data
Source: Genome Biol. 2014 Oct 1;15(9):470. doi: 10.1186/s13059-014-0470-7 (PMC4220069; doi:10.1186/s13059-014-0470-7)
Supplement: Additional file 5 — Sample 29 preprocessed segment array CNs. [file 13059_2014_470_MOESM5_ESM.csv]

Chromosome	Start.bp	End.bp	n_probes	length	a1	a2	tot	W
1	564621	56072330	14400	55507709	0.889903535774111	1.20269169757475	2.09259523334886	0.0201814109076339
1	56072554	121291080	19720	65218526	0.861189656352121	1.14821343915133	2.00940309550345	0.0237120554191168
1	143982530	186045280	11796	42062750	1.12872749111768	1.12872763610763	2.25745512722531	0.0152931125594659
1	186050417	199126631	3310	13076214	1.08346594423489	1.08346602508138	2.16693196931627	0.00475423058534366
1	199128985	249198692	17218	50069707	1.12591658744609	1.12591804134485	2.25183462879094	0.0182042701670832
2	15703	243048760	68625	243033057	1.01206156324472	1.01206488604667	2.02412644929139	0.0883616001419806
3	66866	9266289	4711	9199423	0.607631712044468	1.21825947443397	1.82589118647844	0.00334471263579152
3	9271859	11387716	743	2115857	1.11099067317042	1.16709462017132	2.27808529334174	0.000769280165009037
3	11393268	12775265	453	1381997	0.594439133941332	1.23449150487362	1.82893063881495	0.000502464429402362
3	12782712	13733624	373	950912	1.15967080516126	1.15967105540259	2.31934186056385	0.000345731181393201
3	13736633	90169605	22569	76432972	0.614465030942967	1.22125866215991	1.83572369310288	0.0277893871430305
3	90225446	121867191	7014	31641745	1.04473850700841	1.04473858194487	2.08947708895328	0.011504258943196
3	121873433	143070752	5888	21197319	1.08507469001214	1.08507480780105	2.17014949781319	0.007706889954316
3	143072873	197833758	14361	54760885	1.05711928268094	1.05711954564649	2.11423882832743	0.0199098817400424
4	45410	10273836	3143	10228426	1.00953971805869	1.00953986667105	2.01907958472974	0.0037188360277007
4	10274626	190921709	48372	180647083	0.943999908370964	0.944000103482791	1.88800001185375	0.0656793997981155
5	36344	17255364	6991	17219020	1.10126468160101	1.11284268613879	2.2141073677398	0.00626046587595188
5	17255727	30858626	3161	13602899	1.04785550832667	1.04785563038568	2.09571113871236	0.00494572194024514
5	30858834	51582536	4627	20723702	1.08223527699293	1.09750249359497	2.17973777058791	0.007534692984525
5	51594810	180692833	37414	129098023	0.612271644007544	1.22336660606687	1.83563825007442	0.0469372686508495
6	203249	58727835	20047	58524586	1.12158819228115	1.12158862239501	2.24317681467616	0.0212782825943178
6	61972502	63034379	193	1061877	0	2.47131573887075	2.47131573887075	0.000386075672306447
6	63038560	64158077	224	1119517	0.716517001888354	1.20294672415955	1.91946372604791	0.000407032338428553
6	64191130	66543004	499	2351874	0.87054015856816	1.75766209052578	2.62820224909394	0.00085509087750281
6	66555683	67002189	130	446506	0.8980458399237	1.16132298308403	2.05936882300773	0.00016233999242743
6	67008286	67415832	141	407546	0.914801533905527	1.70669973418699	2.62150126809251	0.000148174973133238
6	67425904	68029041	215	603137	1.02327775112033	1.08204025628389	2.10531800740422	0.000219287660216667
6	68030203	96704950	7886	28674747	0.600710892390537	1.19313585062296	1.7938467430135	0.0104255221897096
6	96722247	98073606	314	1351359	0.996491426676306	0.99889760765941	1.99538903433572	0.000491325110584717
6	98090084	98852218	154	762134	0.642616882274263	1.04786678288754	1.6904836651618	0.000277095554793636
6	98854251	127858461	7699	29004210	1.09727534356672	1.0972753987212	2.19455074228793	0.010545307860955
6	127861857	128320912	118	459055	0.964149125899463	1.59461587778045	2.55876500367991	0.000166902539324833
6	128333592	170918031	14232	42584439	1.11329334025479	1.11938691341678	2.23268025367157	0.0154827874760616
7	43259	7052722	1698	7009463	1.02853193336821	1.19370305557126	2.22223498893947	0.00254849021142012
7	7057830	42779604	13297	35721774	1.04059674444684	1.04059675214276	2.0811934965896	0.0129876698648044
7	42791047	51300859	2737	8509812	0.982871966896462	1.2265901942937	2.20946216119016	0.00309398488629235
7	51315315	55988338	1551	4673023	0.98304696856799	1.07583613717651	2.0588831057445	0.00169901080485639
7	55999702	78020423	3202	22020721	1.08105504328768	1.09541224252496	2.17646728581264	0.00800626123811674
7	78021216	159119220	20970	81098004	1.01693233953892	1.03843034969932	2.05536268923823	0.0294854925919018
8	161222	43778914	17513	43617692	0.614735837744469	1.21635984546574	1.83109568321021	0.0158584560766977
8	46924211	138133139	25224	91208928	1.03269921172657	1.32556120643777	2.35826041816434	0.033161607415878
8	138143836	146293414	2430	8149578	1.33022500783537	1.37145596106929	2.70168096890465	0.00296301154028558
9	37747	7607901	4042	7570154	0.983751830607458	1.52107397430423	2.50482580491169	0.00275234541760801
9	7612508	32942226	10027	25329718	1.07311060981972	1.07311106664828	2.146221676468	0.00920934148322518
9	32948882	136091096	23379	103142214	1.09705194820142	1.09705290780516	2.19410485600659	0.0375002939259683
9	136096626	141071475	1167	4974849	1.16839165568126	1.16839215105909	2.33678380674035	0.00180874825643465
10	104427	14883958	7004	14779531	0.98900304734198	1.51260811792484	2.50161116526683	0.00537352006607071
10	14906728	39050890	8046	24144162	1.08925969648713	1.08925971513627	2.1785194116234	0.00877829878265162
10	42433540	135434551	29879	93001011	0.925212705670997	0.925215584934948	1.85042829060595	0.0338131703078645
11	198510	74400359	20808	74201849	0.877156867289303	1.1496387370962	2.02679560438551	0.0269781987358766
11	74405348	81158162	2197	6752814	1.04906737781132	1.29068481359298	2.3397521914043	0.00245517814681963
11	81171701	81470541	147	298840	0.869334504634296	1.95016685757141	2.81950136220571	0.000108651806105659
11	81470604	103509929	7059	22039325	0.845973137490276	1.11976788013185	1.96574101762212	0.00801302525297683
11	103523652	134944770	11301	31421118	0.930087292475825	0.930119862636966	1.86020715511279	0.0114240437041863
12	161382	26009175	8461	25847793	0.629495535822542	1.23112525986436	1.8606207956869	0.0093977024270352
12	26013013	26349311	145	336298	1.05580244486998	1.10281439087172	2.1586168357417	0.000122270730456836
12	26349311	29805354	1205	3456043	0.614054869734602	1.21330947805579	1.82736434779039	0.00125654301274534
12	29810125	30147053	121	336928	0.992753499231805	1.07620723272277	2.06896073195457	0.000122499784926942
12	30151213	31139301	505	988088	0.59309942893934	1.24267424922821	1.83577367816755	0.000359247576600616
12	31139686	31505014	109	365328	0.977051663316573	1.33982134438917	2.31687300770575	0.000132825415007924
12	31508331	31823218	78	314887	0.591805759556843	1.1513587031049	1.74316446266175	0.000114486150679938
12	31833913	38802284	864	6968371	1.0750615273067	1.07506166127583	2.15012318858254	0.0025335500427128
12	38822595	40433169	339	1610574	0.697436281897283	1.08154614988381	1.77898243178109	0.000585570117677737
12	40436107	133777645	27641	93341538	1.09043359452719	1.09621935703619	2.18665295156339	0.0339369786118992
13	19045720	93392424	23032	74346704	0.859664115870372	1.12950373136116	1.98916784723153	0.0270308649029675
13	93416508	102352761	3114	8936253	1.09800909753527	1.0980091340225	2.19601823155777	0.00324902967563616
13	102362502	110263569	3556	7901067	0.849595305460273	1.12347695278312	1.97307225824339	0.00287265827771322
13	110267091	115106996	1667	4839905	0.900071782373899	1.19863986045378	2.09871164282768	0.00175968551609493
14	20211644	77347116	16898	57135472	1.07886731740808	1.07886743962743	2.15773475703551	0.0207732305765603
14	77347750	87809096	3340	10461346	1.01163612608772	1.43235149405815	2.44398762014587	0.00380352073750571
14	87809166	107285437	5867	19476271	0.624775869950894	1.28103807028982	1.90581394024071	0.00708115386278029
15	20071673	102400037	24348	82328364	0.619408391701501	1.24381258038991	1.86322097209141	0.0299328250646637
16	86671	58820922	13856	58734251	1.03703777758769	1.04138729099562	2.07842506858331	0.0213545122855477
16	58829790	65669114	1935	6839324	0.98610956265369	0.986110277553475	1.97221984020716	0.00248663132492898
16	65669768	85242209	8421	19572441	1.03281878960322	1.03566890774182	2.06848769734504	0.00711611920943128
16	85244967	85540799	89	295832	1.02715664186289	1.59253877146923	2.61969541333211	0.000107558161905532
16	85545730	90163275	1722	4617545	1.06029453433483	1.06078909305367	2.1210836273885	0.00167884019550312
17	6689	18917915	5489	18911226	0.618453091511301	1.34039981974845	1.95885291125975	0.006875715635699
17	19168912	21434560	347	2265648	0.685205860400573	3.11381792114068	3.79902378154125	0.000823740955694262
17	21496599	22235650	61	739051	0.857628657684824	1.9781377812622	2.83576643894702	0.000268703071724646
17	25311244	25736315	77	425071	0.594153492941395	1.2817822252761	1.87593571821749	0.000154546686765956
17	25746619	30791214	684	5044595	1.13906014716731	1.13906026672175	2.27812041388905	0.00183410640416803
17	30805795	31379582	180	573787	0.634822925713794	1.29575399336473	1.93057691907852	0.000208616630537905
17	31381818	32195167	474	813349	1.1318553106748	1.17648325649666	2.30833856717146	0.000295716228899181
17	32195714	33317248	527	1121534	0.596189571033147	1.37451067967684	1.97070025070999	0.000407765676311417
17	33319139	36182400	681	2863261	1.13897019255522	1.22165615855055	2.36062635110577	0.00104102020814447
17	36185665	37063505	132	877840	0.667653907966275	1.31691342394342	1.9845673319097	0.000319163771489062
17	37066450	38713686	211	1647236	0.657154586586167	2.92917660502556	3.58633119161173	0.000598899633523828
17	38715107	38951494	70	236387	1.10899000631023	1.2112535176102	2.32024352392043	8.59452365476453e-05
17	38973060	45252889	1213	6279829	0.584363123323349	1.36309758706446	1.94746071038781	0.00228321095865578
17	45263574	70048025	6326	24784451	1.12615106937566	1.12615164208835	2.25230271146401	0.00901109411219113
17	70050221	81049726	2960	10999505	1.18035063813638	1.18035065893956	2.36070129707594	0.00399918379239132
18	11543	78015057	24604	78003514	0.612010912231199	1.2182120376408	1.830222949872	0.0283604024852363
19	260912	19293003	3178	19032091	1.01778062155979	1.52755862021333	2.54533924177312	0.00691965955399964
19	19297292	22442350	566	3145058	0.913290159988722	1.45333331996617	2.36662347995489	0.00114347554546597
19	22445651	24521623	415	2075972	1.0790945773864	1.0790947881692	2.1581893655556	0.000754778835580165
19	27828664	30119907	748	2291243	0.615831925196177	1.27054643288218	1.88637835807835	0.000833046748015485
19	30125153	31232672	325	1107519	0	7.04716245229334	7.04716245229334	0.000402670123297862
19	31238357	31487310	84	248953	0.537571466656059	4.62885973708874	5.1664312037448	9.0513964279956e-05
19	31492079	34144791	773	2652712	1.09776739609875	1.09776789035233	2.19553528645108	0.000964469113499377
19	34156744	37397301	644	3240557	0.623529652110097	1.25421337135743	1.87774302346753	0.00117819693092737
19	37402468	38959680	247	1557212	0	4.89994923836657	4.89994923836657	0.00056616884048121
19	38980118	59095126	4319	20115008	0.61048223274905	1.2724482627198	1.88293049546885	0.00731338491845058
20	61795	29890480	10458	29828685	1.1263383136521	1.21385798226479	2.34019629591689	0.010845069264512
20	29896112	44614969	4062	14718857	0.983274770813029	1.56881033030801	2.55208510112104	0.00535146030270685
20	44620873	45841052	534	1220179	0.962274137715824	1.74927934607023	2.71155348378605	0.000443630879809251
20	45841979	62912463	6405	17070484	1.10196656242948	1.2971855929662	2.39915215539568	0.00620646137631424
21	10913441	21213675	2030	10300234	0.938575691358839	0.938575751726371	1.87715144308521	0.00374494387435053
21	21229621	21506712	79	277091	0.78022701750445	1.6164445794351	2.39667159693955	0.000100744336787656
21	21510169	32525345	3860	11015176	0.920436814377869	0.95641982014773	1.8768566345256	0.00400488143144059
21	32526525	48084820	5660	15558295	0.992641849395683	1.0032807029324	1.99592255232808	0.0056566619317181
22	16055171	29225592	3748	13170421	0.625910487539909	1.29541622708158	1.92132671462149	0.00478848222735208
22	29227971	51219006	7183	21991035	1.0754991899203	1.11748974268518	2.19298893260548	0.00799546804605392
