# Supplementary material for: Deciphering clonality in aneuploid breast tumors using SNP array and sequencing data
Source: Genome Biol. 2014 Oct 1;15(9):470. doi: 10.1186/s13059-014-0470-7 (PMC4220069; doi:10.1186/s13059-014-0470-7)
Supplement: Additional file 6 — Sample 45 preprocessed segment array CNs. [file 13059_2014_470_MOESM6_ESM.csv]

Chromosome	Start.bp	End.bp	n_probes	length	a1	a2	tot	W
1	564621	3095126	259	2530505	0.500629914162818	1.0506494482685	1.55127936243132	0.000916358164584235
1	3101353	3220160	43	118807	0.391322944642489	1.79881794470681	2.1901408893493	4.30229398715905e-05
1	3221621	3792801	154	571180	0.490615550445044	1.09834202157037	1.58895757201542	0.000206838341140295
1	3794273	60572327	15827	56778054	0.428913775972792	1.44237152560445	1.87128530157724	0.0205607312975491
1	60576298	84818593	7455	24242295	0.431234724083027	1.38200486154575	1.81323958562878	0.00877873189403284
1	84822872	84935285	60	112413	0.784498216397479	1.22110383947705	2.00560205587453	4.0707515043601e-05
1	84947177	100401929	4461	15454752	0.43176560414916	1.38619120735808	1.81795681150724	0.00559654621382867
1	100408294	100930254	89	521960	0.744800517098939	1.26966670793593	2.01446722503487	0.000189014567284549
1	100943100	102291637	430	1348537	0.979369316173727	1.27942809506426	2.25879741123799	0.000488338450306927
1	102295275	107496817	1141	5201542	0.421629847892455	1.31946042514571	1.74109027303816	0.00188360642643575
1	107497039	110235032	762	2737993	0.407597993554897	1.44839860626723	1.85599659982213	0.000991494677988971
1	110273541	111374093	445	1100552	0.859822292119858	1.31567048239711	2.17549277451697	0.000398536976117221
1	111392067	112695674	606	1303607	1.19436519511295	1.21286979521742	2.40723499033037	0.000472068191076153
1	112706062	114746825	525	2040763	0.801621947787148	1.24014273323592	2.04176468102307	0.000739010528345692
1	114749024	114937872	74	188848	0.379359455801431	1.42968908044516	1.80904853624659	6.83865104654618e-05
1	114948281	120315184	1705	5366903	0.8329389348933	1.2919831377062	2.1249220725995	0.00194348771592296
1	120328527	197968474	14885	77639947	1.02511255046379	1.78587368995773	2.81098624042151	0.0281153363978088
1	197968718	200137806	621	2169088	1.05131181905631	1.50836229938088	2.5596741184372	0.000785480170361919
1	200138849	203842421	1261	3703572	1.09116652843765	1.67240173966547	2.76356826810312	0.00134115460760819
1	203845958	210638069	2417	6792111	1.018774436316	1.83195696647948	2.85073140279548	0.00245959062306235
1	210638574	249198692	13213	38560118	0.990996745374072	1.99144656559657	2.98244331097064	0.0139635681243987
2	15703	90262898	28885	90247195	0.4167646837279	1.53640126056155	1.95316594428945	0.0326807313042557
2	91795547	161878831	17361	70083284	0.382055299601985	1.73506755584497	2.11712285544696	0.0253788826713544
2	161884882	190132854	7265	28247972	0.389612280711445	1.64944219842652	2.03905447913796	0.0102292861603304
2	190150205	206841014	4087	16690809	0.38589664292877	1.77019482677881	2.15609146970758	0.00604415288674238
2	206863874	210118415	832	3254541	0.426547893538648	1.48797956889361	1.91452746243225	0.00117854942682355
2	210118574	223401660	4101	13283086	0.386059646628544	1.72903212654559	2.11509177317414	0.00481013248619329
2	223411493	225995545	902	2584052	0.456058029057932	1.38784576496853	1.84390379402646	0.000935748851675938
2	226010631	230871523	1411	4860892	0.400102902667409	1.6862282530272	2.08633115569461	0.00176024867422202
2	230899765	232079240	339	1179475	0.452128456680346	1.32943807009901	1.78156652677935	0.000427116937596642
2	232091479	234323505	564	2232026	0.424423300608922	1.63994494498466	2.06436824559358	0.000808271569771366
2	234338179	236456678	910	2118499	0.465284092756174	1.33057146971356	1.79585556246973	0.000767160647899742
2	236470862	237906633	465	1435771	0.383424699081589	1.67773437260553	2.06115907168712	0.000519928029513188
2	237908505	241200086	1109	3291581	0.428508138360801	1.3799490030989	1.8084571414597	0.00119196252279302
2	241200202	243048760	386	1848558	0.356906531977723	1.79018316889436	2.14708970087208	0.000669408365526843
3	66866	65606398	22384	65539532	0.927590645460073	0.927590886767596	1.85518153222767	0.0237334781995016
3	65609953	66007548	199	397595	0.486256084046391	1.05597892519528	1.54223500924167	0.000143978938768297
3	66293688	90145716	6262	23852028	0.913532664071596	0.913532684519306	1.8270653485909	0.00863740660448874
3	90169605	152206062	15394	62036457	0.818338254090081	1.30991582653581	2.12825408062589	0.0224649284920713
3	152223789	152762462	144	538673	0.889560805112235	0.920818209442706	1.81037901455494	0.00019506675607876
3	152769540	177064934	6113	24295394	0.813435237207394	1.30277891226453	2.11621414947192	0.00879796034929424
3	177066783	197833758	5611	20766975	0.745540751337961	1.6415363598156	2.38707711115356	0.0075202329554641
4	45410	46675044	14464	46629634	0.906696753889178	0.906696928860681	1.81339368274986	0.0168857385492124
4	46677850	47614900	231	937050	0.479734899832376	1.00186648354924	1.48160138338161	0.00033932887630084
4	47618685	84781424	8970	37162739	0.899460076238692	0.902468062208975	1.80192813844767	0.0134575427833428
4	84784665	97264906	3179	12480241	0.823733672179187	1.24475449259614	2.06848816477533	0.00451940254468136
4	97266301	109486382	2807	12220081	0.896452690042832	0.898484096278304	1.79493678632114	0.00442519220322848
4	109488632	113504302	1023	4015670	0.809758028861622	1.26180894019979	2.07156696906141	0.00145417297763726
4	113524723	119773002	1538	6248279	0.881984532948748	0.888470072551126	1.77045460549987	0.00226265566606279
4	119780345	123878373	1126	4098028	0.824507180389182	1.24031213301045	2.06481931339963	0.00148399683719052
4	123880089	125066324	258	1186235	0.889860789615898	0.889860795672497	1.77972158528839	0.000429564900035993
4	125072887	126566037	398	1493150	0.772651366822062	1.29035650450311	2.06300787132517	0.000540706378153353
4	126571936	128761940	491	2190004	0.855309772016545	0.867658760071246	1.72296853208779	0.000793054368939058
4	128766074	158202542	7291	29436468	0.79495590529812	1.25092371361455	2.04587961891267	0.0106596698241349
4	158252243	161306164	739	3053921	0.727727611225681	1.54539651626009	2.27312412748577	0.00110589998531726
4	161307972	165117113	1047	3809141	0.775660179153673	1.22642820995641	2.00208838911009	0.00137938374174426
4	165122811	190921709	7947	25798898	0.870258485850968	0.870258496907186	1.74051698275815	0.00934241616577556
5	36344	17513394	7050	17477050	1.30950738245223	1.32085144104113	2.63035882349336	0.0063288701110438
5	17602802	30946874	3144	13344072	1.27611671355131	1.27759117661967	2.55370789017099	0.00483221701834214
5	30956384	38287048	2495	7330664	1.32424513581855	1.34448582065966	2.66873095647822	0.00265461392418657
5	38289862	45538384	1681	7248522	1.26643365234724	1.59442642289359	2.86086007524083	0.00262486828355148
5	45579692	46383335	49	803643	1.03289855650105	2.2438672205087	3.27676577700976	0.000291018916959646
5	49560859	125412411	20597	75851552	0.377069546260713	1.655474096843	2.03254364310371	0.0274677145358676
5	125417543	125671157	86	253614	0.48670456324862	1.17437232631322	1.66107688956184	9.18398736824729e-05
5	125672423	179267783	16699	53595360	0.373668942508946	1.70767691259934	2.08134585510829	0.0194081994383853
5	179268779	179585240	100	316461	0.461213775621222	1.26800022469625	1.72921400031747	0.00011459831975139
5	179603337	180692833	288	1089496	0.414389316933103	1.68664276831759	2.10103208525069	0.00039453332630517
6	203249	44776369	16322	44573120	0.827570095727503	1.28672300827427	2.11429310400177	0.0161410241959581
6	44780701	74590622	6978	29809921	0.814072614765967	1.25208441465774	2.06615702942371	0.0107949063502981
6	74605806	75577097	268	971291	7.17612902434439e-09	2.11602352430179	2.11602353147792	0.000351728385455546
6	75590535	86855717	2954	11265182	0.808267743135849	1.29600854297805	2.10427628611389	0.00407939976456374
6	86857389	88410050	366	1552661	0.916869515057137	0.97785093963858	1.89472045469572	0.000562256776485928
6	88420106	93857817	1711	5437711	0.743354082793504	1.56091141374705	2.30426549654056	0.00196912903610129
6	93859429	102037882	2054	8178453	0.809396082030815	1.26305758459403	2.07245366662485	0.00296161919467396
6	102043286	103507259	341	1463973	0.851987397133069	0.910288756929781	1.76227615406285	0.000530140668080433
6	103515907	119886328	4472	16370421	0.739134854046895	1.64399842023099	2.38313327427789	0.00592813250360351
6	119911035	128279185	2136	8368150	0.817327817511337	1.24231236787155	2.05964018538289	0.00303031314894282
6	128284130	129137838	220	853708	0.891740472589167	0.898568799613688	1.79030927220285	0.000309148686120311
6	129141297	129923552	251	782255	0.745950308670841	1.52511683498184	2.27106714365268	0.000283273795561297
6	129925003	134877626	1668	4952623	0.87908971558743	0.879089740300136	1.75817945588757	0.00179346672784984
6	134882039	135029427	57	147388	0.736189624670271	1.44013510391039	2.17632472858067	5.33728236702718e-05
6	135035372	141906080	1865	6870708	0.892036315271975	0.892036332733757	1.78407264800573	0.00248805253191526
6	141913533	142522892	121	609359	0.796608175034559	1.4971186889443	2.29372686397886	0.000220663897053309
6	142537928	143854343	420	1316415	0.85534131636687	1.00519844478867	1.86053976115554	0.000476706283224556
6	143860340	144117054	121	256714	0.751724701401628	1.50508385155749	2.25680855295912	9.29624600082107e-05
6	144124839	145630852	471	1506013	0.894085848641198	0.89819656980493	1.79228241844613	0.000545364387155922
6	145633904	170918031	9052	25284127	0.844663723492241	1.21036221032053	2.05502593381277	0.00915600491239286
7	43259	8636552	2454	8593293	0.831890125680135	1.31031312552517	2.14220325120531	0.00311184297253495
7	8644858	16015863	2896	7371005	0.808036831609474	1.2406279050283	2.04866473663777	0.00266922239353063
7	16016504	78639797	17418	62623293	0.834304454650731	1.27745775763364	2.11176221228437	0.0226774362562812
7	78640790	81452946	793	2812156	0.767419496723774	1.4932477980852	2.26066729480897	0.00101835092627145
7	81458352	84749178	964	3290826	0.87067390902907	0.8958876688124	1.76656157784147	0.00119168911870401
7	84756517	85194414	96	437897	0.641765596995178	2.10175432361589	2.74351992061107	0.000158573285252131
7	85210710	85414954	41	204244	0.785225128154104	1.45805616402164	2.24328129217575	7.39617811335454e-05
7	85418831	92243719	1610	6824888	0.885226838365023	0.921021014700965	1.80624785306599	0.00247145998177161
7	92244422	94606271	532	2361849	0.818172536710462	1.27847666143907	2.09664919814953	0.000855283674470159
7	94617538	103176885	1616	8559347	0.818013969183546	1.42458512574645	2.24259909492999	0.0030995502901435
7	103179595	110704702	2270	7525107	0.91035870819022	0.917722038977816	1.82808074716804	0.00272502652190767
7	110708969	111318464	90	609495	0.962675390378113	1.3344106677856	2.29708605816371	0.000220713146001793
7	111318975	113145251	452	1826276	0.908890079918099	0.941473543327817	1.85036362324592	0.000661339504717137
7	113149384	159119220	12222	45969836	0.841955709508755	1.26494639621326	2.10690210572201	0.0166468094483901
8	161222	6590753	4436	6429531	0.47793329896004	1.01974536302513	1.49767866198517	0.00232829147790557
8	6595333	13208552	2561	6613219	0.494133470363502	1.0596321628199	1.5537656331834	0.00239480942532561
8	13209153	16754302	1712	3545149	0.45888584444724	1.00512557870907	1.46401142315631	0.00128378573874291
8	16757562	17202871	181	445309	0.874180972981426	1.23631894782465	2.11049992080608	0.000161257352944507
8	17204949	28139399	4732	10934450	0.49290579657371	1.04842310020925	1.54132889678296	0.00395963356434312
8	28144790	28547570	129	402780	0.889344342979046	1.2670564153183	2.15640075829734	0.000145856554929249
8	28557627	29955262	403	1397635	0.48377768143971	1.05798990807515	1.54176758951486	0.000506118044958886
8	29955587	30024144	24	68557	0.882566818611969	1.32465382070942	2.20722063932139	2.4826177656002e-05
8	30032148	35972541	1644	5940393	0.496815106716648	1.00861361139441	1.50542871811106	0.00215116256493824
8	35992711	39823239	722	3830528	0.790215917084949	1.95035201343973	2.74056793052468	0.00138712850101799
8	39824406	40766191	437	941785	0.848527603393763	1.270292527587	2.11882013098076	0.000341043536382249
8	40784118	41455579	191	671461	0.510954189081815	1.04615078058772	1.55710496966954	0.000243152560279428
8	41456272	47415180	367	5958908	0.387824876091935	1.74334149407714	2.13116637016908	0.00215786730229986
8	47416228	101662721	13578	54246493	1.08004096616915	1.43923284212659	2.51927380829574	0.0196439907293649
8	101663915	118090211	4212	16426296	0.928068498272443	2.05455107500025	2.98261957327269	0.00594836621681339
8	118099507	118540019	144	440512	0.804254440902131	2.5060534009857	3.31030784188783	0.000159520241136584
8	118541837	137391277	7036	18849440	0.947981381286369	2.05950461270639	3.00748599399276	0.00682584631994035
8	137394879	139077477	645	1682598	1.0057351014388	1.69815253470478	2.70388763614359	0.000609310163391538
8	139084283	146293414	2006	7209131	0.925235636369983	2.12142824548947	3.04666388185945	0.00261060383259757
9	37747	32083294	13714	32045547	0.430239133557632	1.34646942705139	1.77670856060902	0.0116044815687058
9	32088080	141071475	24895	108983395	0.425453173257646	1.41193682254724	1.83738999580488	0.0394655706320907
10	104427	47148630	16188	47044203	0.915264834014593	0.916315189917279	1.83158002393187	0.017035864191301
10	47546130	47703613	60	157483	0.192337614810483	1.10725460381576	1.29959221862624	5.70284717213438e-05
10	47742076	54518968	1894	6776892	0.90765277612968	0.907652776322838	1.81530555245252	0.00245407944845222
10	54520871	54911821	210	390950	0.504197487211945	0.990083463780208	1.49428095099215	0.000141572620660385
10	54914951	58250470	994	3335519	0.876881759314972	0.876881787164463	1.75376354647944	0.00120787355439955
10	58276545	131349256	24097	73072711	0.823178499164364	1.28877231316029	2.11195081232465	0.0264614277913516
10	131356084	132329168	420	973084	0.92305298092882	0.962381750292718	1.88543473122154	0.000352377674901368
10	132329272	135434551	1063	3105279	0.821177026463616	1.29419209726083	2.11536912372445	0.00112449798161314
11	198510	5079519	1272	4881009	0.42546089889823	1.44199060452162	1.86745150341985	0.00176753353522681
11	5080234	5330337	115	250103	1.1401539739119	1.23736905217656	2.37752302608847	9.05684541374195e-05
11	5331522	6858748	719	1527226	0.427201051939683	1.4067733114809	1.83397436342058	0.00055304613674556
11	6867894	7046477	102	178583	1.13068547910822	1.26263709456925	2.39332257367747	6.46693012287849e-05
11	7052149	8940703	723	1888554	0.434236916057021	1.41037970665551	1.84461662271253	0.000683891901876588
11	8942670	9463317	120	520647	1.06995801290155	1.64026252614068	2.71022053904224	0.000188539097656906
11	9491474	9920458	126	428984	0.401985302339952	1.36830572568486	1.77029102802481	0.000155345668503324
11	9927980	11412180	674	1484200	1.22050877956322	1.22242684625994	2.44293562582316	0.000537465362793561
11	11413536	13892139	1213	2478603	0.422294291445225	1.44555422406172	1.86784851550694	0.000897563172494414
11	13892348	15989350	656	2097002	1.1497699316823	1.21643323834352	2.36620317002581	0.000759376054917682
11	16004562	21560094	2247	5555532	0.426517760737616	1.42193513424475	1.84845289498237	0.00201179492109637
11	21565079	21855970	92	290891	1.59801265553483e-08	2.27810447221312	2.27810448819324	0.000105338793187159
11	21861178	26301342	1478	4440164	0.418538761916699	1.35932370479291	1.77786246670961	0.00160789270659137
11	26302907	28837434	681	2534527	1.17565140097527	1.17683693803277	2.35248833900804	0.000917814629810724
11	28854814	29675996	236	821182	0.432773069199152	1.38274111630904	1.81551418550819	0.000297370220690973
11	29680576	29911871	62	231295	1.10831720933741	1.7655053380288	2.87382254736621	8.37576142617819e-05
11	29921499	33414270	873	3492771	0.433326112175146	1.3615296726986	1.79485578487375	0.0012648183753334
11	33415151	34134926	259	719775	1.06683067041238	1.77264710751096	2.83947777792334	0.000260648249228362
11	34137875	35908645	861	1770770	1.15674866618376	1.35656794600175	2.51331661218551	0.000641239415492491
11	35910232	68511137	6846	32600905	0.425070636686776	1.39948217559022	1.824552812277	0.0118055903740894
11	68530318	68764436	59	234118	0.925327155953888	2.05292248552526	2.97824964147915	8.47798920674458e-05
11	68779633	69651455	297	871822	0.880852149540041	2.71403877547371	3.59489092501375	0.000315708211508832
11	69658210	69870082	58	211872	0.489663491161388	1.3835641586536	1.87322764981499	7.67240677441028e-05
11	69873933	71168234	417	1294301	1.0858471637782	1.7749351225854	2.8607822863636	0.000468698259351212
11	71168694	74155459	537	2986765	1.19357833920282	1.19357839915075	2.38715673835357	0.00108158114425557
11	74157393	74425461	91	268068	1.06830202496407	1.8212644938357	2.88956651879978	9.70740229573807e-05
11	74429987	78209366	920	3779379	1.19358048427078	1.19358085583783	2.38716134010861	0.00136860618876793
11	78215082	79486072	603	1270990	0.408744379937472	1.49943446967631	1.90817884961378	0.000460256772306285
11	79487989	92557642	4120	13069653	0.434343870717346	1.3609595961486	1.79530346686594	0.00473284314191548
11	92562200	92852897	127	290697	0.477230911020923	0.983500911069493	1.46073182209042	0.000105268541010645
11	92858978	134944770	14925	42085792	0.425564167936323	1.39990014120588	1.8254643091422	0.0152403014861436
12	161382	34835837	11398	34674455	1.17705965841883	1.1770613920563	2.35412105047513	0.0125564738823905
12	37857751	71013859	8939	33156108	0.424520369536	1.39651299115618	1.82103336069218	0.0120066430501567
12	71015131	105879103	9885	34863972	0.430825405329058	1.32007965671522	1.75090506204428	0.0126251026542276
12	105882613	133777645	9236	27895032	0.434380541547173	1.42169433132565	1.85607487287283	0.010101477896522
13	19045720	53850937	12128	34805217	0.926280697570727	0.927387865745315	1.85366856331604	0.0126038260221086
13	53851169	97399014	12251	43547845	0.892031811586074	0.892032125203551	1.78406393678963	0.0157697468749513
13	97400815	105229503	3041	7828688	0.811937563672286	1.25396388719404	2.06590145086632	0.00283496067653793
13	105233052	106519784	572	1286732	0.526059357871015	0.978284666559031	1.50434402443005	0.000465957338093306
13	106524574	115106996	3375	8582422	0.833344438859564	1.32346518216547	2.15680962102503	0.00310790631577782
14	20211644	22581278	853	2369634	0.417433219321206	1.41596251478427	1.83339573410547	0.000858102814646246
14	22586162	23029322	240	443160	0.493153670103405	1.64824430360231	2.14139797370571	0.000160479147133536
14	23029512	45600467	6334	22570955	0.429169905278284	1.37287939133764	1.80204929661592	0.00817349852962683
14	45605818	50182878	1089	4577060	0.393147974196642	1.58020438110523	1.97335235530187	0.00165746611873595
14	50199680	55022792	1612	4823112	0.37191061807927	1.69674767716257	2.06865829524184	0.00174656760603287
14	55041470	55833038	239	791568	0.437830301850669	1.3881196627914	1.82594996464207	0.000286646262158586
14	55838108	58563694	1115	2725586	0.377259279979319	1.70276732056003	2.08002660053935	0.000987001797813672
14	58573183	59340989	171	767806	0.425005829902307	1.3625640516455	1.78756988154781	0.000278041456909495
14	59343149	66120675	1917	6777526	0.363858923538815	1.70265646781597	2.06651539135478	0.00245430903546206
14	66121443	75200697	2652	9079254	0.426790266381699	1.40485300775275	1.83164327413445	0.00328782141558071
14	75224626	77231768	627	2007142	0.381805616514612	1.7171408381321	2.09894645464671	0.000726835536456134
14	77234764	81145073	1399	3910309	0.422518918875004	1.44338748382636	1.86590640270137	0.0014160191654224
14	81159295	84294487	926	3135192	0.375933774173166	1.63193278147547	2.00786655564864	0.00113533021540727
14	84303525	85873340	465	1569815	0.389691843617785	1.37321573083679	1.76290757445457	0.000568468662238091
14	85873933	92293518	1925	6419585	0.375126007137295	1.67399197998933	2.04911798712663	0.00232468978642306
14	92299237	103685279	4129	11386042	0.425490860372104	1.43436486389778	1.85985572426988	0.00412316614628266
14	103689332	107285437	409	3596105	0.367153458475702	1.70776861853057	2.07492207700628	0.00130223816094107
15	20071673	25364795	643	5293122	0.432726249695101	1.3930429235637	1.8257691732588	0.00191676979924578
15	25375031	33598537	2327	8223506	1.16289365744238	1.16289476624642	2.3257884236888	0.00297793399523314
15	33598850	33617186	8	18336	0	4.50402828874048	4.50402828874048	6.63991705442847e-06
15	33618510	43171020	3027	9552510	1.17115847471571	1.17115889902182	2.34231737373753	0.00345919906531406
15	43236705	43834318	73	597613	0.408168585663582	1.37926097136458	1.78742955702816	0.000216410381252627
15	43893072	69375064	7939	25481992	1.16918735404158	1.1695630422827	2.33875039632428	0.00922765670056773
15	69375239	70210461	304	835222	1.07542407719398	1.66498026714733	2.7404043443413	0.000302454450372702
15	70210599	71120492	280	909893	1.18273477750842	1.1827348193132	2.36546959682163	0.000329494657962756
15	71122054	102400037	9746	31277983	1.04985396493648	1.69959513129417	2.74944909623065	0.0113265277459546
16	86671	34293327	9994	34206656	1.19801222026124	1.19801239034826	2.3960246106095	0.0123870723467151
16	34321463	35205717	86	884254	0.706039519394498	2.56531730178047	3.27135682117497	0.000320210144799662
16	46534977	59187668	3875	12652691	0.429262782587508	1.44433300245298	1.87359578504049	0.00458185093560829
16	59194707	65542293	1794	6347586	0.416133922367372	1.35525464251374	1.77138856488111	0.00229861717582087
16	65546332	86980212	9474	21433880	0.429297531538161	1.43340463611068	1.86270216764884	0.00776173567596932
16	86981532	87349799	202	368267	0.48516202775025	1.0791745725086	1.56433660025885	0.000133358547877575
16	87353428	90163275	598	2809847	0.440199485686303	1.4451917615455	1.8853912472318	0.00101751478052109
17	6689	11684207	3387	11677518	0.43124927768745	1.42445018274977	1.85569946043722	0.00422871678237323
17	11684571	18917915	2102	7233344	0.497609814938855	1.05467430476871	1.55228411970757	0.00261937195605082
17	19168912	20030960	166	862048	1.50700047996111e-08	5.19276017143302	5.19276018650303	0.000312168805461167
17	20086562	22049307	228	1962745	0.753183338761472	2.12827680661548	2.88146014537695	0.000710758289648463
17	22084950	26905927	279	4820977	0.936838064133464	1.22703701279432	2.16387507692778	0.00174579446996659
17	26985249	27614837	96	629588	0.686204227663985	2.96863917172664	3.65484339939063	0.00022798931601568
17	27636978	31916703	894	4279725	0.435214828174436	1.40120911053053	1.83642393870496	0.00154979379448974
17	31920569	32203924	164	283355	0.81757803936545	3.00915544500427	3.82673348436972	0.000102609822041753
17	32213381	32496436	128	283055	6.16088291494066e-10	3.46944545254462	3.46944545316071	0.000102501184655391
17	32498200	32888978	257	390778	0.748505956686443	3.05600130692164	3.80450726360809	0.000141510335225537
17	32891054	33565839	210	674785	0.919142531417343	2.18062465113358	3.09976718255092	0.000244356262520316
17	33574253	34087704	109	513451	0.874615293033904	3.04508014524886	3.91969543828276	0.000185933248882709
17	34112396	35828434	386	1716038	0.412544034070111	1.44446921524035	1.85701324931046	0.000621419610724658
17	35836517	36743015	182	906498	0.792180153787604	3.47845231441392	4.27063246820153	0.000328265244873762
17	36746428	38711222	276	1964794	0	4.87652219944616	4.87652219944616	0.000711500282997313
17	38713686	55112291	4008	16398605	0.423666308325873	1.42828446131746	1.85195076964333	0.00593833862392758
17	55115729	68506237	3005	13390508	1.23737678465751	1.23737729702609	2.47475408168361	0.00484903263725245
17	68506682	70165880	641	1659198	0.408007014900448	1.54012587665337	1.94813289155381	0.000600836447255324
17	70171052	70336352	77	165300	0.903099950736416	3.0580935958453	3.96119354658171	5.9859199885309e-05
17	70340072	81049726	2835	10709654	0.400540765262345	1.61616922057604	2.01670998583838	0.00387822939799455
18	11543	2984281	1055	2972738	0.836805310555722	1.13645935099608	1.97326466155181	0.00107650162219391
18	2993334	3459378	182	466044	0.460044294937526	1.21545572689701	1.67550002183454	0.000168766006965209
18	3463965	15215871	4225	11751906	0.836837835884666	1.1461229747341	1.98296081061876	0.00425565450869548
18	18560354	22125954	794	3565600	0.886700972155324	0.905519750494494	1.79222072264982	0.00129119154937119
18	22132494	23564909	565	1432415	0.856674300935033	1.18001242338151	2.03668672431654	0.000518712739284422
18	23567753	26987635	942	3419882	0.670844336549344	0.959601162252261	1.6304454988016	0.00123842347381833
18	26997913	37703938	2996	10706025	0.900709073758705	0.900956271723208	1.80166534548191	0.0038769152477442
18	37709613	38157311	149	447698	0.255615653412834	1.25393947262816	1.50955512604099	0.000162122468664568
18	38197026	58270446	6655	20073420	0.909366364252233	0.909366371786055	1.81873273603829	0.00726907961380375
18	58285852	58374879	35	89027	0.520749404612741	1.0119775235864	1.53272692819914	3.22388686520835e-05
18	58378752	78015057	7002	19636305	0.894091023597382	0.902707728543191	1.79679875214057	0.00711078951000541
19	260912	6658863	868	6397951	0.392325259911396	1.6372317919786	2.02955705189	0.00231685558236789
19	6670910	8041700	323	1370790	0.483603866316598	1.12856271146034	1.61216657777693	0.000496396809502618
19	8103881	16757546	1582	8653665	0.401303982407802	1.6349855482795	2.0362895306873	0.00313370516016638
19	16768193	20089412	528	3321219	1.06863092260175	2.1423757857849	3.21100670838665	0.00120269517231631
19	20095448	24521623	860	4426175	1.2471579233692	1.36357916171085	2.61073708508005	0.00160282694526532
19	27828664	49196722	4637	21368058	0.428727632586935	1.41643554704807	1.845163179635	0.00773789990915231
19	49206145	49307848	15	101703	0	3.80722214141177	3.80722214141177	3.68291603504875e-05
19	49342366	51947284	537	2604918	0.435830072989316	1.42121318862497	1.85704326161428	0.000943304944022017
19	51954094	52668369	231	714275	1.1533942990673	1.3968719741315	2.5502662731988	0.000258656563811731
19	52668553	59095126	1721	6426573	0.421035600649933	1.44562539740001	1.86666099804995	0.00232722031327604
20	61795	62912463	21457	62850668	0.82924522761604	1.29426459994602	2.12350982756206	0.0227597743420278
21	10913441	15720789	188	4807348	0.438499769645878	1.38571125485557	1.82421102450145	0.00174085907350418
21	15722284	19641130	1289	3918846	0.825211191668758	1.25495641264648	2.08016760431524	0.00141911062331363
21	19654798	28243381	3011	8588583	0.433520511288187	1.33213156621171	1.7656520774999	0.00311013736556907
21	28243597	48084820	7141	19841223	0.853785709295121	1.27700558284628	2.1307912921414	0.00718499536313364
22	16055171	17536181	141	1481010	0.904076796500795	1.31148946810275	2.21556626460354	0.000536310185251915
22	17536555	17714695	63	178140	0.731877890274134	2.61309111985954	3.34496901013367	6.45088800215908e-05
22	17718911	19954458	677	2235547	0.748872263054525	1.57356019585401	2.32243245890853	0.000809546610562632
22	19955375	20057143	32	101768	0.576054687226821	2.9235453093119	3.49959999653873	3.68526984508659e-05
22	20068556	33163549	3882	13094993	0.781744603255283	1.60829632308042	2.39004092633571	0.00474201937981684
22	33164460	34172801	487	1008341	0.736801049963646	1.85353162103231	2.59033267099595	0.000365145102671218
22	34183257	34221959	26	38702	0.598153838457099	2.85797963632016	3.45613347477726	1.40149470899046e-05
22	34226185	35301788	488	1075603	0.811617384907304	1.60265131823467	2.41426870314197	0.000389502328942759
22	35303471	35356886	46	53415	0.529185408387069	2.71872284682179	3.24790825520885	1.93428866417047e-05
22	35357983	51219006	5086	15861023	0.784888937425958	1.59730053991929	2.38218947734525	0.00574366694581055
