# Supplementary material for: Deciphering clonality in aneuploid breast tumors using SNP array and sequencing data
Source: Genome Biol. 2014 Oct 1;15(9):470. doi: 10.1186/s13059-014-0470-7 (PMC4220069; doi:10.1186/s13059-014-0470-7)
Supplement: Additional file 7 — Sample 5 mutect variants oncotator annotated mindepth10. [file 13059_2014_470_MOESM7_ESM.zip]

Archive with 1 entries (1 files):
- 13059_2014_470_MOESM7_ESM.maf
